# Supplementary material for: Genome-wide identification of raffinose synthase gene family in barley (Hordeum vulgare L.) reveals its role in multiple abiotic stress tolerance
Source: Front Plant Sci. 2026 Mar 10;17:1767123. doi: 10.3389/fpls.2026.1767123 (PMC13008640; doi:10.3389/fpls.2026.1767123)
Supplement: Supplementary Table 1 — The 79 RS protein sequences employed in phylogenetic analysis. [file Table1.xlsx]

## Sheet: sheet1
HvRS1	MTVGAGIAVQEDGSLAALGATVLTEVRDNVLVTPAAGGGMLNGAFLGVRSAPAGSRSVFPVGKLRDLRFMCTFRFKMWWMTQRMGSSGRDIPVETQFLIVEAADGAGDEQSAVYTVFLPILEGSFRAVLQGNENDELEICLESGDPAVESFEGTHLVFVGAGSDPFEVITNAVKAVEKHLQTFSHREKKKLPDMLNWFGWCTWDAFYTDVTAEGVKKGLQSFEKGGTAPKFVIIDDGWQSVSMDPAGSAFVSDNAANFANRLYDIKENHKFQRNGRKGHREEDPSNGLAHIVSEIKGKHELKYVYVWHAITGYWGGVRPGADGMEHYQSKMQYPVSSPGVQKNEPCEAFNSIADNGLGLVDPDKVFSFYNELHSYLASAGVDGVKVDVQNILEALGSGH…
HvRS2	MTVTPQITVGDGRLAVRGRTVLSGVPDNVTAAHAAGAGLVDGAFVGATAAEAKSHHVFTFGTLRDCRFMCLFRFKLWWMTQRMGTSGRDVPLETQFILIEVPAAAGNDDGDSSDGDSEPVYLVMLPLLEGQFRTVLQGNDQDELQICIESGDKAVETEQGMNNVYVHAGTNPFDTITQAVKAVEKHTQTFHHREKKTVPSFVDWFGWCTWDAFYTDVTADGVKQGLRSLAEGGAPPRFLIIDDGWQQIGSENKDDPGVAVQEGAQFASRLTGIRENTKFQSEHNQEETPGLKRLVDETKKEHGVKSVYVWHAMAGYWGGVKPSAAGMEHYEPALAYPVQSPGVTGNQPDIVMDSLSVLGLGLVHPRRVHRFYDELHAYLAACGVDGVKVDVQNIVETLG…
HvRS3	MTRLQLAVAVAVAPGPPGSCSTSTAVRRPPRYMYISRCRALHRGAMSAVAAVSSTHPSATADGSPPQMATTRLDRGSLLIGGRELLSQCPPEVTLRASVADAAPGASFLGARAAAPSSRHVFSLGTIPKGWRWLSLFKLKIWWMAPKTGADAAGVPAETQMLLLEKRGNGAEDAVYALMLPALDGDFRASLQGSPENELQFCFESGDPDVQTMDAVDAVLINSGGNPFKLMKESIKILSKIKGTFSHIESKETPANLDWFGWCTWDAFYKAVNPVGIEEGLQSLRDGGAPPRFLIIDDGWQEIVNEFKEVDGALLEETVFAERLVDLKENDKFRGEACKNLGDLVKKIKETHGVKYIYAWHALLGYWGGVSTTSDVMEKYNPKLLYPVQSPGNVANLRD…
HvRS4.1	MARASLLLALLVAAASAPAEGARVPVDAAGNATLGARREALENGLGRTPQMGWNSWNHFYCDINERVIRETADALINTGLAKLGYKYVNIDDCWAELNRDYQGNMVPNKRTFPSGIKALADYVHGKGLKLGIYSDAGTQTCSNKMPGSLDHEEQDVKTFASWGIDYLKYDNCNDAGRSVNERYTRMSNAMRKYGQNIFFSLCEWGNENPATWARGMGGNSWRTTGDIADNWGSMTSRADQNDRWASYAGPGGWNDPDMLEVGNGGMSEAEYRSHFSIWALAKAPLLIGCDVRSMTPQTKTIISNQEVIAVNQDRLGVQGKKVQSDGGLEVWAGPLSGNRKAVVLWNRQGYQATITAHWSNVGLPASASVTARDLWAHSSFSAQGQLSASVGPHDCKMYI…
HvRS4.2	MARASLLLALLVAAASAPAEGARVPVDAAGNATLGARREALENGLGRTPQMGWNSWNHFYCDINERVIRETADALINTGLAKLGYKYVNIDDCWAELNRDYQGNMVPNKRTFPSGIKALADYVHGKGLKLGIYSDAGTQTCSNKMPGSLDHEEQDVKTFASWGIDYLKYDNCNDAGRSVNERYTRMSNAMRKYGQNIFFSLCEWGNENPATWARGMGGNSWRTTGDIADNWGSMTSRADQNDRWASYAGPGGWNDPDMLEVGNGGMSEAEYRSHFSIWALAKAPLLIGCDVRSMTPQTKTIISNQEVIAVNQGKISLPLVCL
HvRS5	MAPNLSKATDDLLGDVAVDGLKQSPRFTLKGKDLAVDGHPALLDVPANIHLTPASVLVSASEVAGATHGSFLGFDAPAPDSRHVVPIGKLVDTRFMSIFRFKVWWTTHWVGTAGRDVENETQMIVLDRAADRPYVLLLPIVDGAFRASLQSGEDDHVALCLESGSSVVKGSVFRSAVYLHAGDDPFELVREAARVVRAHLGTFRLLEEKTPPPIVDKFGWCTWDAFYLKVHPEGVWEGVRGLAEGGCPPGLVLIDDGWQSICHDEDDPADGAEGMNRTAAGEQMPCRLIKFQENHKFRDYKGGLGLGGFVREMKAAFPTVEQVYVWHALCGYWGGLRPGTPGLPPNKVVTPKLSPGLKRTMEDLAVDKIVNNGVGLVDPEHARELYEGLHSHLQASGID…
HvRS6.1	MTIESSVRLAAGELSVRGRTVLSGVPDAVSASSAAARGPVDGVFLGADLAGPASRHVVSLGNMRGVRFMACFRFKMWWMAQRMGDKGGDVPHETQFLLVESRATGAGEDEEASYVVFLPLVEGAFRASLQGGGAGGDELQLCVESGDAGTLASSFDRVLFVGATESDPFAAISGAVAAVRSCLGTFRPRAEKKLPAIVDYFGWCTWDAFYQDVTQEGVEAGLQSLAAGGAPPKFVIIDDGWQSVGTDKQSTDEDHAGEAGKPPPLPRLTGIKENSKFQSGDDPATATGIETLVRAAKEKYGLKYVYVWHAITGYWGGVRPGVAGMEAYRSTMQFPKISPGVAENEPNMKTDVLTLQGLGLVHPQAVHRFYDELHAYLAAAGVDGVKVDVQCVLETLGAG…
HvRS6.2	MARAALISSCRSAGAAASPPPSSSSPHARIYTRASSSSSRPPLLASPPLRLLPDPQSSPRRCSVKTLAAAKGASLSGRRSAREEKEEMTIESSVRLAAGELSVRGRTVLSGVPDAVSASSAAARGPVDGVFLGADLAGPASRHVVSLGNMRGVRFMACFRFKMWWMAQRMGDKGGDVPHETQFLLVESRATGAGEDEEASYVVFLPLVEGAFRASLQGGGAGGDELQLCVESGDAGTLASSFDRVLFVGATESDPFAAISGAVAAVRSCLGTFRPRAEKKLPAIVDYFGWCTWDAFYQDVTQEGVEAGLQSLAAGGAPPKFVIIDDGWQSVGTDKQSTDEDHAGEAGKPPPLPRLTGIKENSKFQSGDDPATATGIETLVRAAKEKYGLKYVYVWHAIT…
AtRS1	MTVGAGISVTDSDLVVLGHRVLHGVPENVLVTPASGNALIDGAFIGVTSDQTGSHRVFSLGKLEDLRFMCVFRFKLWWMTQRMGTNGKEIPCETQFLIVEANQGSDLGGRDQSSSYVVFLPILEGDFRAVLQGNEANELEICLESGDPTVDQFEGSHLVFVAAGSDPFDVITKAVKAVEQHLQTFSHRERKKMPDMLNWFGWCTWDAFYTNVTAKDVKQGLESLKAGGVTPKFVIIDDGWQSVGMDETSVEFNADNAANFANRLTHIKENHKFQKDGKEGHRVDDPSLSLGHVITDIKSNNSLKYVYVWHAITGYWGGVKPGVSGMEHYESKVAYPVSSPGVMSSENCGCLESITKNGLGLVNPEKVFSFYNDLHSYLASVGVDGVKVDVQNILETLGA…
AtRS2	MTITSNISVQNDNLVVQGKTILTKIPDNIILTPVTGNGFVSGSFIGATFEQSKSLHVFPIGVLEGLRFMCCFRFKLWWMTQRMGSCGKDIPLETQFMLLESKDEVEGNGDDAPTVYTVFLPLLEGQFRAVLQGNEKNEIEICFESGDKAVETSQGTHLVYVHAGTNPFEVIRQSVKAVERHMQTFHHREKKKLPSFLDWFGWCTWDAFYTDVTAEGVDEGLKSLSEGGTPPKFLIIDDGWQQIENKEKDENCVVQEGAQFATRLVGIKENAKFQKSDQKDTQVSGLKSVVDNAKQRHNVKQVYAWHALAGYWGGVKPAASGMEHYDSALAYPVQSPGVLGNQPDIVMDSLAVHGLGLVNPKKVFNFYNELHSYLASCGIDGVKVDVQNIIETLGAGLGG…
AtRS4	METRRIFRYNYFYPFSLYIYRKQKKAFSSPTILCFHFLCFSNFLCSLMAPLHESLSSINDVIESKPLFVPITKPILQPNSFNLSEGSLCAKDSTPILFDVPQNVTFTPFSSHSISTDAPLPILLRVQANAHKGGFLGFTKESPSDRLTNSLGRFEDREFLSLFRFKMWWSTAWIGKSGSDLQAETQWVMLKIPEIDSYVAIIPTIEGAFRASLTPGEKGNVLICAESGSTKVKESSFKSIAYIHICDNPYNLMKEAFSALRVHMNTFKLLEEKKLPKIVDKFGWCTWDACYLTVDPATIWTGVKEFEDGGVCPKFVIIDDGWQSINFDGDELDKDAENLVLGGEQMTARLTSFKECKKFRNYKGGSFITSDASHFNPLKPKMLIYKATERIQAIILRRK…
AtRS5	MASPCLTKSDSGINGVDFTEKFRLEDSTLLANGQVVLTDVPVNVTLTSSPYLVDKDGVPLDVSAGSFIGFNLDGEPKSHHVASIGKLKNIRFMSIFRFKVWWTTHWVGSNGRDIENETQIIILDQSGSDSGPGSGSGRPYVLLLPLLEGSFRSSFQSGEDDDVAVCVESGSTEVTGSEFRQIVYVHAGDDPFKLVKDAMKVIRVHMNTFKLLEEKSPPGIVDKFGWCTWDAFYLTVNPDGVHKGVKCLVDGGCPPGLVLIDDGWQSIGHDSDGIDVEGMNITVAGEQMPCRLLKFEENHKFKDYVSPKDQNDVGMKAFVRDLKDEFSTVDYIYVWHALCGYWGGLRPEAPALPPSTIIRPELSPGLKLTMEDLAVDKIIETGIGFASPDLAKEFYEGLH…
AtRS6	MASQSCYNGIHRIKRVHPLIHSLTFHRFSSSSLPFKSHIPSSQQQLRIRSSSSLSDLGNRRHCSSTRGFQFWSYKRSEAASPFKTRYRENEEEEDMTIKPAVRISDGNLIIKNRTILTGVPDNVITTSASEAGPVEGVFVGAVFNKEESKHIVPIGTLRNSRFMSCFRFKLWWMAQRMGEMGRDIPYETQFLLVESNDGSHLESDGANGVECNQKVYTVFLPLIEGSFRSCLQGNVNDEVELCLESGDVDTKRSSFTHSLYIHAGTDPFQTITDAIRTVKLHLNSFRQRHEKKLPGIVDYFGWCTWDAFYQEVTQEGVEAGLKSLAAGGTPPKFVIIDDGWQSVERDATVEAGDEKKESPIFRLTGIKENEKFKKKDDPNVGIKNIVKIAKEKHGLKYV…
Bradi3g39220.1	MTVGAGIAVQEDGTLAALGATVLTEVRDNVLVTPAAGAGVLDGAFLGVRAAPAASRSVFPVGKLRDLRFMCTFRFKMWWMTQRMGSSGRDVPVETQFMLVEAAGAGAGDEEPSSAAPVYTVFLPILEGSFRAVLQGNADDELEICLESGDPAVESFEGTHLVFVGAGSDPFEVITNAVKVVERHLQTFSHRDKKKMPDMLNWFGWCTWDAFYTSVSKEGVKEGLQSFEKGGTTPKFVIIDDGWQSVSMDPAGTACISDNSANFANRLYHIKENHKFQKNGRKGHREEDPANGLAHIVSEIKEKHELKYVYIWHAITGYWGGVRPGVEGMDHYRSKIQHPVPSPGVRKNESCDALDSITANGLGLVSPDRVLSFYNELHSYLASAGVDGVKVDVQNVLET…
Bradi1g54210.1	MTVTPQITVSEGRLAVRGRTVLSGVPENVAAAHAAGAGLVDGAFVGAAADEAKSHHVFTFGTLRDCRFMCLFRFKLWWMTQRMGSSGRDVPLETQFILIEVPAAPGNGEPVYVVMLPLLEGPFRTVLQGNDLDQLQICIESGDKAVQTEQGMQMVYIHAGDNPFDTVTQAVKAVEKRMQTFHHREKKKLPSFLDWFGWCTWDAFYTDVTADGVKQGLRSLADGGAPPRFLIIDDGWQQIGTENTDKEEDDQSGGAVAVQEGAQFASRLTGIKENTKFQNTKTNNDENNTGGLKQLVEATKKDYGVRSVYVWHAMAGYWGGVNPSPTMARYEPSLAYPVQSPGVMGNQPDIVMDSLSVLGLGLVHPRKVYSFYAELHAYLAACGVDGVKVDVQNIIETLG…
Bradi1g48050.1	MSVMARSLTSRCSSSRAAASASSSSSQIPRIYTRPLSRPSLLVSASVPPSPLRLLIPNLPPRCGSRRSFTTLAAAKGSSSLQPLSRPRSKREGEEEMTIESSVKLDGGVLSVNGRTVLSGVPDAVAASSAAARGPVDGVFLGTHFAGPASRHVVSLGAMRGVRFMACFRFKMWWMAQRMGSKGGDVPHETQFLLVESKAAAGDDEDEASYVVFLPLVEGAFRASLQGGVGDELELCVESGDAGTRSASFERALFVGAAKSDPFAAIAGAVAAARSRLGTFRTRAEKKIPAIVDYFGWCTWDAFYQEVTQEGVEAGLRSLAAGGAPPKFVIIDDGWQSVATDDAKGTLARLTGIKENGKFQSGVHGGGIETVVRAAKEKHGLKYVYVWHAITGYWGGVRP…
Bradi5g13570.1	MPPALSNCLAYPTSGARKRADFLLATTRLQGTSLSPSLPAPLAAAPPRYNSRGRGAMPVVAASPGQPSSTADAPPLQMMTTTRLERGSLLVGGRELLARAPPDVTLRAAVADDAPGAAFLGARAAAPSSRHVFSVGTIAEGWRWLSLFRLKIWWMTPKTGAGAAGVPAETQMLLLESRNGAEGEAVYALMLPVLDGDFRASLQGSTENELQFCFESGDPDVQAMEAVDAVFINSGDNPFRLIKESIKILSKVKGTFSHIENKEIPANLDWFGWCTWDAFYKDVKPVGIEEGLKSLCDGGAPPKFLIIDDGWQEVVDEFKEVDEAPAEQTVFAERLVDLKENDKFRGEVCKNLGDLVNRIKGEHAVKYVYVWHALLGYWGGVRATSDAMKKYNPKLIYPV…
Bradi2g04310.1	MAPNLSKATAADVLGGAVAADGLKPSPSRFTLKGGKDLAVDGHPALLDVPANIRLTPASTLVPSSSANAANGAFLGFDAPEPLSRHVVPIGRLVSTKFMSIFRFKVWWTTHWTGTRGRDLENETQMLLLDRPGPGRPYVLLLPILDGPFRASLEPEKSDHVALCLESGSSAVKGAAFRSAVYLHAGDDPFSLVRDAARVVRAHLGTFRLLEEKTPPPIVDKFGWCTWDAFYLKVHPAGVWEGVRGLADGGCPPGLVLIDDGWQSICHDDDDPASGAEGMNRTAAGEQMPCRLMKFEENHKFREYEGVKGKGLGGFVKEMKAAFPTVEQVYVWHALCGYWGGLRPGAPGLPPAEVVKPRLSPGLQRTMEDLAVDKIVNNGVGLVDPKRVLELYEGLHSHL…
LOC_Os08g38710.1	MTVGAGVAVQDGGLVALGATVLTEVRDNVLLTPAAGAGMTSGTFVGVRSATAGSRSVFPVGKLRGLRFICTFRFKMWWMTQRMGTSGRDIPFETQFLLVEAADADGSHLAGDGAAAVYTVFLPILEGPFRAVLQGNSDDELEICLESGDPAVESFEGTHLVFVGAGSDPFEVITNSVKAVERHLQTFTHREKKKMPDMLNWFGWCTWDAFYTDVTSEGVMEGLQSLGKGGTGPKFVIIDDGWQSVSMDPAGIASLADNSANFANRLTHIKENHKFQLNGRKGHREENPANGLAHIVNEIKGKHQLKYVYVWHAITGYWGGVRPGADGMEHYESKMQYPVSSPGVQKNEPCDALNSITTNGLGLVNPDRVFSFYNELHAYLASAGIDGVKVDVQNILETL…
LOC_Os07g10840.1	MTVTPQITVSDGRLAVRGRTVLTGVPENVTAAHASGAGLVDGAFVGADAGEAKSHHVFTFGTLRECRFMCLFRFKLWWMTQRMGSSGRDVPLETQFMLIEVPATAAGDGHDGGGDGEPVFVVMLPLLEGKFRAALQGNDDDELQICIESGDKAVQTEQGVNMVYIHAGTNPFDTITQAIKAVEKRMQTFHHRDKKKMPSFLDWFGWCTWDAFYTDVTADGVKQGLRSLANGGAPPRFLIIDDGWQQIGTEDDDTDEHPAVAVQEGAQFASRLTGIKENVKFQSKNGGAGEDTPGLRMLVEEVKGEHGVRQVYVWHAMAGYWGGVAPAPAMERYEAALAYPVQSPGVTANQPDIVMDSLSVLGLGLVHPRKVLDFYDELHAYLASCGVDGVKVDVQNIIE…
LOC_Os06g07600.1	MSVPVARRLLMISTTRATPPASSSPLLPRPRTIYTFPSRAFPPIASAPLPSSSRRCQRRSRCAASSSEMTVTSSVKVAGGELSVHGRTVLSGVPEAVRASSAAAAGPVDGVFLGGDFAEPASRHVVSLGAMRGVRFMACFRFKLWWMAQRMGEKGGDVPHETQFLLVESKAGVDGGGGDASYLVFLPLVEGAFRASLQGGGAGGDELQLCVESGDAGTRAASFDRALFVGAADSDPFAAIAGAVAAAKSCLKTFRIRAEKKLPGIVDYFGWCTWDAFYQDVTQEGVEAGLRSLTAGGAPPKFVIIDDGWQSVGTDHQNPDDTGADAKDKQPLLARLTGIKENSKFQDGDDPAAGIKTVVRAAKEKYGLKYVYVWHAITGYWGGVRPGVAGMEGYHSNMQ…
LOC_Os04g40520.1	MARLERGSLVVGGRELLERAPPSVALRRPAVVASPGGAAFLGATAPAPSSRHVFSLGTLASGWKWLSLFRFKIWWMIPTVGEDAAGVPAETQMLLLESRSEAGAALYALMLPVLDGGFRASLQGSPENELQFCFESGDPEVQTLEAVDAVFINSGDNPFKLMKESIKMLSKIKGTFSHIEDKEIPANLDWFGWCTWDAFYKSVNPVGIEEGLKSLCEGGAPPRFLIIDDGWQETVNGFKEVDEAFIEQTVFAERLIDLTENDKFRGETCKNLGDHVKKIKEHYGVKYVYIWHALHGYWGGVLTTPDAMKKYNPQLVYPVQSPGNVANLRDIAMDSLEKFGVGIIDPAMIYDFYNDQHSYLSSVGVDGVKVDVQNVMETLGKGFGGRVALTQKYQQALEE…
LOC_Os03g59430.1	MTVTPRITVAEGRLVAHGRTILTGVADNIALTHASGAGLVDGAFVGATADEPKSLHVFTFGTLRDLRFMCCFRFKLWWMTQRMGTSGRDVPLETQFMLLESRDGGGGGEAVYVVMLPLLEGQFRAALQGNDRDELEICIESGDKAVQTAQGTYMVYVHAGANPFDTITQAVKVVERHLQTFHHREKKKLPSFLDWFGWCTWDAFYTDVTADGVKQGLQSLAEGGTPPRFLIIDDGWQQIGSENKEDAGNAVVQEGAQFASRLIGIKENTKFQKTTTTAMADGGETAASAAGLKALVEEAKKEHGVKYVYVWHAMAGYWGGVKPAAEGMEHYESAVAFPVQSPGVMGNQPDIVMDSLSVLGLGLVHPRMALAFYGELHAYLASCGVDGVKVDAQNIIETL…
LOC_Os01g07530.1	MSCCGSHTKTSINWAQISLPSLQQSPRLSKTQANQSFHLFFQFKDLQASRKLKASLAMAPNLSKAKDDLIGDVVAVDGLIKPPRFTLKGKDLAVDGHPFLLDVPANIRLTPASTLVPNSDVPAAAAGSFLGFDAPAAKDRHVVPIGKLRDTRFMSIFRFKVWWTTHWVGTNGRDVENETQMMILDQSGTKSSPTGPRPYVLLLPIVEGPFRACLESGKAEDYVHMVLESGSSTVRGSVFRSAVYLHAGDDPFDLVKDAMRVVRAHLGTFRLMEEKTPPPIVDKFGWCTWDAFYLKVHPEGVWEGVRRLADGGCPPGLVLIDDGWQSICHDDDDLGSGAEGMNRTSAGEQMPCRLIKFQENYKFREYKGGMGGFVREMKAAFPTVEQVYVWHALCGYWGG…
Seita.6G195300.1	MTVGAGIAVQDGSLMALGANILREVRANVLVTPAAGGGLTNGAFLGVRSAPAGSRSIFPVGKLRDLRFMCTFRFKMWWMTQRMGSSGRDIPFETQFLIVEGTDGSQLTGHSTEQPVVYTVFLPILEGSFRAVLQGNADDELEICVESGDPDVESFEGTHLVFVGAGSDPFEVITSSVKAVERHLLTFSHREKKKMPDILNWFGWCTWDAFYTNVTAEGVEEGLQSFGKGGVSPKFVIIDDGWQSVSMDPVGIACLADNSANFANRLTHIKENHKFQKNGREGHREDDPAKGLAHIVNEIKGKHELKYVYVWHAITGYWGGVRPGAVGMEHYESKMQHPVSSPGVQKNEHCDALNSITTNGMGLVNPDKVFSFYNELHSYLASAGIDGVKVDVQNILETL…
Seita.9G043300.1	MTVTPKITVGDGRLVAHGRTILTGVPENIVLTHASGAGLVDGAFVGATAGEAKSMHVFTFGTLRELRFMCCFRFKLWWMTQRMGTSGRDVPLETQFMLLESRPGTGGGGGDDEESGETVYLVMLPLLEGQFRAALQGNERDELEITLESGDKAVQTAQGTYMVYVHAGTNPFDTITQAVKVVERHLQTFHHREKKKLPSFVDWFGWCTWDAFYTDVTAEGVKQGLQSLAEGGTPPRFLIIDDGWQQIGSENKEESNAVVQEGAQFASRLTGIKENAKFQKNKNDGTKNTSEEQSQTPGLKLLVEEAKREHGVKYVYVWHAMAGYWGGVKPAAEGMEHYESALAYPVQSPGVMGNQPDIVMDSLSVLGLGLVHPRKVLSFYDELHAYLASCGVDGVKVDV…
Seita.2G081000.1	MTVTPLITVSDGRLAVRGRTVLTGVPDNVSAAHAAGAGLVEGAFVGAHAGEAKSHHVFTLGTLRGCRFLCLFRFKLWWMTQRMGASGRDVPLETQFMLVEVPPASGDGDDDAAGGDGSEPVYLVVLPLLEGQFRAALQGNDRDELQFCIESGDKAVRTDQGAHAVYLHAGDNPFDTVAAAVKAVEKHLNTFHHREKKKLPSFLDWFGWCTWDAFYTDVTADGVKRGLQSLSEGGAPPRFLIIDDGWQQIASEDKPDPGVTVQEGAQFASRLTGIKENTKFQAKSNDDSGDGEPAAASGGLKQLVREAKDANGVKQVYVWHAMAGYWGGVAPSPGTGMERYEPSLAYPVQSPGVTANQPDIVMDSLSVLGLGLVHPRRVRDFYGELHSYLASCGVDGVKV…
Seita.4G057000.1	MSAMARRLRSSCTRAVASSAFPASPSPSSSLPRRIYTLPPRPLLLASSSSPRPLPLPPAVPPRYSFVRTLAATKGPSPAPPSDVVSPSEQPRSKRQGEEMTIASKVKLAGGTLSVCGRTVLSGVPDAVVASSAAAGGAVDGVFIGADFAEPAARHVISLGALRGVRFMACFRFKLWWMAQRMGGRGGDVPLETQFLLVESRGAGADGGEGAPAYVVFLPLVEGAFRASLQGGAGDALELCVESGDADTRAASFDRALFVGAAESDPFAAIAGAVAAAKSALKTFRVRAEKKLPGIVDYFGWCTWDAFYQDVTQEGVEAGLRSLIAGGAPPKFVIIDDGWQSVGTDHSASDEPAGGDEPPRLSRLTGIKENSKFQNADDPAAGIKTVVRAAKEQYGLKYV…
Seita.4G056900.1	MTITSSVKLAGGTLSVCGRTVLSGVPAGVVASSAAAGEAVDGVFIGAYFPEPASLHVISLGALRGPRFMACFRSKLWWMSQRMGDKGGDVPHETQFLLVESRAGEDAAAAAAYVVFLPLVEGAFRASLQGGAGDDALELCVESGDAGTRAASFDRALFVGAAESDPFAAITGAVAAAKSALKTFRLRAEKKLPGIVDYFGWCTWDAFYQDVTQEGVEAGLRSLVAGGAPPKFVIIDDGWQSVETDHTSPDEPAGVAKQKHPHLPRLTGIRENSKFQNADDPAAGIRTVVRAAKEEHGLKYVFVWHAITGYWGGVRPGAAGMERYRSSMQFPEISPGVAENDPGMVTDWITVQGVGLMHPRAVYRFYDEQHAYLAAAGVDGVKVDEQCILETLGAGHGGR…
Seita.7G139800.1	MPRLLRRVNGNRRRRFRAPPPARSRSSHRPTASPRDRSRSLSSSSPSFAFRTSPSGPHAQILYLIRSSPFDLSDMALTRLMSPRPPCSLPLPSPSYKNISGCCCHRGRRLLVRRAMPVASQHLSTATPLPPPSPQRQQMMARLEHGSLMVGGRELLARAPPNVTLRPADAEAAPGAAFLGARAAAPSSRHVFPVGTLASGWRWLSLFRFKIWWMVPATGAGAATVPAETQMMLLESRDEEGSAAAEGGAVYALMLPALDGDFRVSLQGSPENELQFCLESGDPEVQTMEAVDAVFINSGDNPFKLMKESIKLLSKIKGNFKHIGDKEIPANLDWFGWCTWDAFYKAVNPAGIEEGLKSLREGGVPPRFLIIDDGWQETVDEFEEVDETLREQTMFAQRL…
Seita.5G119800.1	MAPNLSKATPDLLSDAAAPVDGLKAPSRFTLRGKDLAVDGHPFLLDLPANIRLTPASTMVPAAASAVGGSFLGFDAPAAESRHVVPVGRLRGTRFMSIFRFKVWWTTHWVGDSGRDVENETQMMLLDRSAGGRPYVLLLPIVEGPFRACLESGKADDYVDMVVESGSSAVRAAAFRSSLYLHAGDDPFELVREAVRVVRAHLGTFRTMDEKSPPPIVDKFGWCTWDAFYLKVHPEGVWEGVRRLADGGCPPGMVLIDDGWQSICHDDDDPASGAEGMNRTSAGEQMPCRLIKFQENHKFREYKQGGMGAFVREMKAAFPTVEQVYVWHALCGYWGGLRPGTSGLPPAKVVPPRLSPGLQRTMEDLAVDKIVNNGVGLVDPDRAHELYEGLHSHLEASGI…
Sobic.007G219900.1	MTVGAGIAVQDGSLLALGAKVLREVRPNVLVTPAAGGGLTNGAFLGVRSAPAGSRSVFPV GKLRDQRFMCTFRFKMWWMTQRMGSSGRDIPFETQFLIVEGTDGLQSTGDGTGEQPVVYT IFLPILEGSFRAVLQGNADDELEICLESGDPDVESFEGSHLVFVGAGSDPFEVITNSVKV VERHLQTFSHREKKKMPDMLNWFGWCTWDAFYTNVTAQGVKKGLQSFEKGGVSPRFVIID DGWQSVAMDPVGIACLSDNSANFANRLTHIKENHKFQKNGREGHREDDPAKGLAHIVNEI KGKHELKYVYVWHAITGYWGGVRPGVAGMEHYESKMQQPVSSPGVQKNEPCDALDSITTN GMGLVNPEKVFSFYNELHSYLASAGIDGVKVDV…
Sobic.001G044800.1	MTVTPRITVGDGRLVAHGRTILTGVPDNIALTHASGAGLVDGAFVGATAAEPSSMHVFTF GTLRELRFMCCFRFKLWWMTQRMGTSGRDVPLETQFMLLESRPGTGDTTGGGGDGDSGET VYVVMLPLLEGQFRAALQGNDRDELEITLESGDKAVQTAQGTYMVYVHAGTNPFDTITQA VKVVERHLQTFHHREKKKLPSFVDWFGWCTWDAFYTDVTAEGVKQGLKSLAEGGTPPRFL IIDDGWQQIGSENKEESNNAVVQEGAQFASRLTGIKENAKFQKKKNKKKSDDDKDGGDDQ QAQAPGLKLVVEEAKRDHGVKYVYVWHAMAGYWGGVKPAAEGMEHYESALAYPVQSPGVM GNQPDIVMDSLSVLGLGLVHPRRVLSFYDELHS…
Sobic.002G075800.1	MTVTPWITVSDGTLAVRGRTVLTGVPDNVSAAHAAGAGLVDGAFVGAHAAEPKSHHVFTF GTLRDCRFLCLFRFKLWWMTQRMGVSGRDVPLETQFMLIEVPPAATDGDGKPAYVVMLPL LEGQFRAALQGNDRDELEICVESGDKAVQTEQGARMVYLHAGDSPFDAVTAAVKAVEKHL QTFHHRERKRMPSFLDWFGWCTWDAFYTDVTAGGVKHGLQSLSKGGAPPRFLIIDDGWQQ IASDNKKPDDPNVAVQEGAQFASRLTGIKENTKFQTKPDGDGDGDGGLKRLVSETKGVHG VKQVYVWHAMAGYWGGVAPSSGTAMERYEPALAYPVQSPGVTANQPDIVMDSLSVLGLGL VHPRRARDFYGELHAYLASCGVDGVKVDVQNII…
Sobic.010G057300.1	MSAMARRLSSSCSRAVASSSSSKSIPSSLLPRRIYTLPSRPLLLAPCPPLPLPPTPSRCS FRSLAAAKGSSATSSSVSPTQQQSRSTREEGEMTISSSVKLAGGTLSVCGRTVLSGVPDA VVASSAAAGGAVDGVFIGADFAEPAARHVVSLGDLRGVRFMACFRFKLWWMAQRMGEKGG DVPRETQFLLVESKGAGDGAAAAYVVFLPLVEGAFRASLQGGAGDALELCVESGDAETRA ASFERALFVGAAESDPFAAISGAVGAAKSALRTFRVRAEKKLPGIVDYFGWCTWDAFYQD VTQEGVEAGLRSLIAGGAPPKFVIIDDGWQSVGTDKSATDTDTDEPAGEDKPPRLSRLTG IKENSKFQNVDDPAAGIKTVVRAAKEEYGLKYV…
Sobic.010G057400.1	MTITASVKLAGGTLSVYGRAVLSGVPAAVASSSAVAAGAVDGVFLGADFDESASRHVVSL GSLRDVRFMACFRSKLWWMSQRMGDKGGDVPHETQFLLVESRGAGGEDAAYVVFLPLVEG AFRASLQGGAGDALELCVESGDAGTRAASVERALFVGAAESDPFAAIAGAVAAAKSALRT FRVRAEKKLPRIVDYFGWCTWDAFYQDVTQEGVEAGLRSLVAGGAPPKFVIIDDGWQSVG TDQPNSDDPASGEARQPRLPRLTGIRENSKFQSQDDPAAGIRAVVRAAKEEYGLKYVFVW HAITGYWGGVRPGAAGMEQYVSSMQFPKISPGVAENDPGMKTDWITAQGVGLMHPRAVYR FYDEQHAYLAAAGVDGVKLTRRYHQALDASVAK…
Sobic.006G122400.1	MALTRLLMMASRPPCSLSLSLPSPSYKTSRCCCCHCHRGRRLLRSAMRVGACHDLSTVTP TPRQQSMAAQLERGSLLVGGRELLVRAPPNVTLRPAGEAAAAADSGAAFLGATAAAASSR HVFSVGNLASGWRWLSLFRFKIWWMIPATGAGAAAMPAETQMLLLEYRSEARTERGSLYA LMLPVLDGGFRASLQGSPEDELQFCFESGDPDVQTMEAVDAVFINSGDNPFKLLKESIKM VSKIKGTFSHIEDKEIPSNLDWFGWCTWDAFYKAVNPSGIEEGLQSLREGGVPPRFLIID DGWQETVDEFKEGDEAIREQAVFAHRLSDLKENHKFRGETCKNLEDLIKKIKEKHGVKYI YMWHALLGYWGGVLATSDAMKKYNPKLLYPVQS…
Sobic.003G052300.1	MAPNLSKTTPAAGLPLGDEVAPVEGLKPSRFTLKGKDLAVDGHPFLLDVPANIRLTPAST LVPAAPAPAGNGSFLGFDAAEAKSRHVVPVGRLRDIRFMSIFRFKVWWTTHWVGDNGRDV ENETQMMVLDRSAAAGEPGSGRPYVLLLPIIEGSFRACLEAGKVDDYVDLCVESGSSSVR GAAFRSALYLHAGDDPFELVADAVRVVRAHLGTFRTMEEKTPPPIVDKFGWCTWDAFYLK VHPEGVWEGVRRLADGGCPPGLVLIDDGWQSICHDEDDPASGEEGMNRTSAGEQMPCRLI KFQENHKFREYKQGGMGAFVREMKAAFPTVEQVYVWHALCGYWGGLRPGATGLPPAKVVA PKLSPGLQRTMEDLAVDKIVNNGVGLVDPKRAH…
GRMZM2G037265.1	MTVGAGIAVQDGSLLALGAKVLREVRGNVLVTPAAGGGLTNGAFLGVRSAPAASRSIFPV GKLRDQRFVCTFRFKMWWMTQRMGSAGRDIPSETQFLLVEGSGGGEQPVVYTVFLPVLEG SFRAVLQGNAADELEICLESGDPDVESFQGSHLVFVGAGSDPFEVITSSVKAVERHLQTF SHREKKKMPDILNWFGWCTWDAFYTNVTAQGVKQGLQSLEKGGVSPRFVIIDDGWQSVAM DPVGIACLSDNSANFANRLTHIRENHKFQKNGREGHREDDPAKGLAHVVNEIKGKHQLKY VYVWHAITGYWGGVRPGAAGMEHYGSKMQRPVPSPGVQKNERCDALDSMTANGLGLVNPD RAFSFYDELHSYLASAGIDGVKVDVQNVLETLG…
GRMZM2G050177.1	MTVGAGIAVQDGSLLALGAKVLREVRGNVLVTPAAGGGLTNGAFLGVRSAPAASRSIFPV GKLRDQRFVCTFRFKMWWMTQRMGSAGRDIPSETQFLLVEVSGGGEQPAVVYTVFLPVLE GSFRAVLQGNADDELEICLESGDPDVESFQGSHLVFVGAGSDPFEVITSSVKAVERHLQT FSHREKKKMPDILNWFGWCTWDAFYTNVTAQGVKQGLQSLEKGGVSPRFVIIDDGWQSVA MDPVGIACLSDNSANFANRLTHIRENHKFQKNGREGHREDDPAKGLAHVVNEIKGKHQLK YVYVWHAITGYWGGVRPGAAGMEHYGSKMQRPVPSPGVQKNERCEALDSMTANGLGLVNL DRAFSFYDELHSYLASAGIDGVKVDVQNVLETL…
GRMZM2G340656.1	MTVTPRITVSDGRLTVRGRTVLTGVPDNVSAAHAAGAGLVDGAFVGAHAGEAKSHHVFTF GTLRDCRFLCLFRFKLWWMTQRMGVSGRDVPLETQFMLVEVPASDGDGDDAPAYVVMLPL LEGQFRAALQGNDRDELQICIESGDKAVQTDQAAHMVYLHAGDNPFDTVTAAVKAVEKHL QTFHHRDKKKLPSFLDWFGWCTWDAFYTDVTADGVKHGLQSLSKGGAPPRFLIIDDGWQQ IASENKPDPNVAVQEGAQFASRLTGIKENTKFQTKPDGDGDGEQAPGGLKRLVAETKDAH GVKQVYVWHAMAGYWGGVTPTAGTAMERYEPALAYPVQSPGVTGNQPDIVMDSLSVLGLG LVHPRRVRDFYGELHAYLASCGVDGVKVDVQNI…
GRMZM2G077181.1	MTVTPRITVWDGRLVAHGRSVLAGVPDNIVLTHASGAGLVDGAFVGATAAEPSSMHVFTF GTLRDLRFVCCFRFKLWWMTQRMGTSGRDVPLETQFMLLECGPGDGHGDGDAAVYVAMLP LLEGQFRAALQGNDRDELEITLESGDKAVQTAQGTCMLVVERHMQTFHHREKKKLPSFVD WFGWCTWDAFYTDVTAESVKQGLKSLADGGTPPRFLIIDDGWQQIGSENKEESANAVVQE GAQFASRLTGIKENAKFQKKTKTKESGGGGGEQQAQTPGLKLLVEEAKREHGVRYVYVWH AMAGYWGGVKPAAEGMEHYESALAYPVQSPGVMGNQPDIVMDSLSVLGLGLVHPRRALSF YDELHSYLASCGVDGVKVDVQNIIETLGAGHGG…
GRMZM2G127147.1	MSVMARRLSSSCSRAVASSCPSKSSLRRRIYTLPSRPLLLAFSLRASPLCPAPPLPPPTP PRCSFRTLAAAKESSPPSTSVSPTQQQSRSTIEGGEMTVASSVRLAGGNLTVCGRTVLSG VPDAVVATSAATEGAVDGIFLGADFAEPAARHVVSLGDLRDVRFMACFRFKLWWMAQRMG EKGSDVPRETQFLLVESRGVGDEDAAYVVFLPLVEGAFRASIQGGAGDALELCVESGDDD TRAASFERSLFVGAAESDPFAAISGAVAAAKSALRTFRVRAEKKLPGIVDYFGWCTWDAF YQDVTQEGVEAGLRSLIAGGAPPKFVIIDDGWQSVATDTNESAGEDKPPLLSRLTGIKEN SKFQNADDPAAGIKTVVRLAKEEYRLKYVYVWH…
GRMZM2G150906.1	MAPNLSKKTPAGLLGDEVAPVEGLKPSRFTLKGKDLAVDGHPVLLDVPANIRLTPASTLV PAADVPAAGGGSFLGFDAAAAESRHVVPVGKLRDIRFMSIFRFKVWWTTHWVGDSGRDVE NETQMMVLDRSAGEPGGGGRPYVLLLPIIEGSFRACLEAGKVEDYVDLCVESGSSAVRGA AFRSSLYLHAGDDPFELVADAVRVVRAHLGTFRTMEEKTPPPIVDKFGWCTWDAFYLKVH PEGVWEGVRRLAEGGCPPGLVLIDDGWQSICHDEDDPNSGEEGMNRTSAGEQMPCRLIKF QENHKFREYKQGGMGAFVREMKAAFPTVEQVYVWHALCGYWGGLRPGAPGLPPAKVVAPK LSPGLQRTMEDLAVDKIVNNGVGLVDPKRAHEL…
GRMZM2G047292.1	MALMRLLMIASLPLPLPSLSYKTSRCCCHRSRRLVRSAMPGACQDLSTITPTPRRQSMAQ LQRGSVLVGGRELLVRAPPNVNLRPAGAGVADGGAASGAAFLGARAPAASSRHVFSVGNL ASGWRWLSLFRFKIWWMIPATGVGAAAVPAETQMLLLEYRSEAGPAAATERGSLYALVLP VLDGGFRASLQGSPEDELQFCFESGDPDVQTMEAVDAVFVNSGDNPFKLLKESIKMLSKI KGTFSHIEDKEIPSNLNWFGWCTWDAFYKAVNPSGIEEGLQSLREGGVPPRFLIIDDGWQ ETVDEIKEVDEALREQTVFAQRLADLKENHKFRGETCKNLEDLVKTIKEKHGVKCVYMWH ALLGYWGGTLAASKVMKKYNPKLVYPVQSRGNV…
TaRS1-1A	MIAIFPRTCLVMSRDFPFDLYMWNSWNHFYCGISEEIIRETADALINTGLAQLGYKYVNIDDCWAELNRDYQGNMVPNKRTFPSGIKALADYVHAKGLKLGIYSDAGTQTCSNKMPGSLDHEEQDVKTFASWGVDYLKYDNCNDAGRSVHERYTRMSNAMKKYGQNIFFSLCEWGNENPATWARGMGGNSWRTTGDIADNWGSMTSRADQNDKWASYAGPGGWNDPDMLEVGNGGMSEAEYRSHFSIWALAKAPLLIGCDVRSMSPQTKTIISNQEVIAVNQDSLGVQGKKVQSDGGLEVWAGPLSGNRKAVVLWNRQGYQATITAHWSNVGLPGSASVTARDLWAHSSFSAQGQLSASVAPHDCKMYILTPK
TaRS2-1A	MDDCWAELNRDYQGNLVPNKRTFPSGIKALADYVHAKGLKLGIYSDAGTQTCTKQMPGSLDHEEQDVRTFASWGVDYLKYDNCNDAGRSVRERYTRISNAMKKYGKNIFFSICEWGIENPATWARGMGGNSWRTTADIADNWDSMTSRADQNDRWASYAGPGGWNDPDMLEVGNGGMSEAEYRSHFSIWALAKAPLLIGCDVRSMSPQTKNIISNWEVVAVNQDRLGVQGKKVQSDAGLEVWAGPLSGNRKAVVLWNRQGYQATITAHWSNVGLPASASVTARDLWAHSSFSAQGKLSASVAPHDCKMYILTPK
TaRS3-1A	MASSSSQFAFSLHDGSLTVGGAVLLSGVPSNIALSPFQVDPSSSDAPAHLLEQATAATGRGAFLGFTAPAATDRAPCRIGQLAGRRFLSVFRFKTWWSTMRAGDKGRDVQPETQWVLLDAPELGPGGCVFVLPLVQGSFRSAIFPSEDDEDGLVLCAESGSPAVTGTDFGRIAYVHAGTDPYKVIREAYVAARVHLGTFKLIEEKALPPTAERFGWCTWDAFYLTVDPAGVWQGVSEFTDASVPPRFIVIDDGWQSANRDDDPPHADTPGLVLCGGQMTARLYRLDEGERFRRYREGDLLRCPPELFYDKNLPKTVVRKACEIEGILNARKKAAAADVSSFDAKLEQLRRELEQLLAKSADVLDKLRSRAEGGDGGEVGLKAFLKDMRQRFPSLDDVYV…
TaRS4-1A	MVHTSSPSLLLVLLVAVAVAAGARLPVDAARNATLGELRVKNGLGRTPQMGWNSWNHFYCGISEGVIRETADALINTGLAKLGYKYVNIDDCWAELNRDYQGNMVPNKRTFPSGIKALADYVHAKGLKLGIYSDAGTQTCSNKMPGSLDHEEQDVKTFASWGVDYLKYDNCNDAGRNVKERYTRMSNAMKKYGKNIFFSLCEWGVENPATWARGMGGNSWRTTGDIADNWDSMTSRADQNDRWASYAGPGGWNDPDMLEVGNGGMSEAEYRSHFSIWALAKAPLLLGCDVRSMSPQTKNIISNTEVIAVNQDRLGVQGKKVQSDGGLEVWAGPLSGNRKVVVLWNRQGHQATITTHWSKVGLPVSAAVTARDLWAHSSFSAQGQLSASVAPHDCKMYIL…
TaRS5-1B	MSRDFAFDLCFVMGRHFLLQWNSWNHFYFGISEEIIRETADALINTGLAQLGYKYVNIDDCWAELNRDYQGNMVPNKRTFPSGIKALADYVHAKGLKLGIYSDAGTQTCSNKMPGSLDHEEQDVKTFASWGVDYLKYDNCNDAGRSVNERYTRMSNAMKKYGQNIFFSLCEWGNENPATWARGMGGNSWRTTGDIADNWGSMTSRADQNDRWASYAGPGGWNDPDMLEVGNGGMSEAEYRSHFSIWALAKAPLLIGCDVRSMSPQTKTIISNQEVIAVNQDSLGVQGKKVQSDGGLEVWAGPLSGNRKAVVLWNRQGYQAAITAHWSNVGLPASASVTARDLWAHSSFSAQGQLSASVAPHDCKMYILTPK
TaRS6-1D	MAEYHAAAWAVGGCAIYVSDKPENHDFDLLRKLVFPDGSILRAKLPGRQTGLPLSRKFRAMEASRACWYFLARSPTSSTSSSTTTIPRTSRCSALAHV
TaRS7-1D	MARASSLSLLLALVVAAATSAAGARVPVDAAGNATLGELRARRGRREALENGLGRTPQMGWNSWNHFYCGISEEIIRETADALINTGLAQLGYKYVNIDDCWAELNRDYQGNMVPNKRTFPSGIKALADYVHAKGLKLGIYSDAGTQTCSNKMPGSLDHEEQDVKTFASWGVDYLKYDNCNDAGRSVNERYTRMSNAMKKYGQNIFFSLCEWGNENPATWARGMGGNSWRTTGDIADNWGSMTSRADQNDKWASYAGPGGWNDPDMLEVGNGGMSEAEYRSHFSIWALAKAPLLIGCDVRSMSPQTKTIISNQEVIAVNQDSLGVQGKKVQSDGGLEVWAGPLSGNRKAVVLWNRQGYQATITAHWSNVGLPGSASVTARDLWAHSSFSAQGQLSASVA…
TaRS8-1D	MASSSSQFAFSLHDGSLTVGGTVLLSGVPSNVALSPFQFDPSSSDAPAHLLEQATAAAGRGAFLGFTAPAATDRAPCRIGLLAGRRFLSVFRFKTWWSTMRAGDRGRDVQPETQWVLLDAPELGPGGCVFVLPLVQGSFRSAIFPSEDVEDGLVLCAESGSPAVTGSDFRRIAYVHAGTDPYKVMREAYVAARVHLGTFKLIEEKALPPMAERFGWCTWDAFYLTVDPAGVWQGVAEFTDAGVPPRFVVIDDGWQSANRDDDPPHADTPGLVLCGEQMTARLYGFDEGERFRRYREGDLLRCPPELFYDKNLPKTVVRKACEIEGIVNARKKAAATEMSSLDAKLEQLRRELEQLLAKSADVLEKLRNRDGGDGGEVGLKAFLKDMRQKFPSLDDVYVW…
TaRS9-2A	MSVVAAAASTHPSATADGSPPQMATTRLERGSLLVGGRELISQCPPEVTLRAGVALAAPGAAFLGARAAAPSSRHVFSLGTIPKGWRWLSLFKLKIWWMAPKTGAEAAGVPAETQMLLLEKTGNGAEDTVYALMLPALDGDFRASLQGCPENELQFCFESGDPDVQTKDAVDAVFVNSGDNPFKLMKESIKILSKIKGTFSHIESKETPANLDWFGWCTWDAFYKAVNPVGIEEGLQSLREGGAPPRFLIIDDGWQEIVNEFKEVNGALLEETVFAERLVDLKENDKFRGEACKNLGDLVKKIKETHGVKYVYAWHALLGYWGGVCTSSDVMENYNPKLVYPVQSPGDVANLRDVAMDSLEKYGVGIIDPEKIYEFYNDQHSYLSSVGVDGVKVDVQSV…
TaRS10-2A	MAEYHAAAWAIDGCAIYVSDKPENHDFDLLRKLVFPDGSILRAKLPGRQTALPLSRKFRVMEASRACWYFLARSPTSSTSSPTTTTPRTSRCFSLAHV
TaRS11-2B	MTSSGEKPARIWEILSRKSKRHMEYVYAWHALLGYWGGVCTSSDVMEKYNPKLVYPVQSPGDVANLRDVAMDSLEKYGVGIIDPEKIYEFYNDQHSYLSSVGVDGVKVDVQNVMETLGHGFGGRVALTRKYQHALEESIARNFKGNNLICCMSHSSDHIYSALKSAVARASEDFMPREPTLQTLHIANVAFNSLLLGEIFIPDWDMFQSKHETAEFHGAARALSGGGVYVSDKPGVHDFNVLKKLVLPDGSILRARYAGRPTRDCLFNDPVMDGKSLLKIWNLNNLSAAVGVFNCQGAGNWTWLVEEISHVPTAVNITGQLSPSDVESLEEIAGDDWNGETAVYAFNSCSLSRLQKHQSLELSLVTMTCEIYTISPIQVYGGAVRFAPLGLLNMFNSGG…
TaRS12-2D	MSVVAAVSSTHPSATADGSPPQMATTRLERGSLLVGGRELLSQCPPEATLRAGVADAAPGAAFLGARAAAPSSRHVFSLGTIPKGWRWLSLFKLKIWWMAPKTGADTAGVPAETQMLLLEKTGNGVEDTVYALMLPVLDGDFRASLQGSPENELQFCFESGDPDVQTMDAVDAVFVNSGDNPFKLMKESIKILSKIKGTFSHIESKETPANLDWFGWCTWDAFYKAVNPVGIEEGLQSLREGGAPPRFLIIDDGWQQIVNEFKEVDGALLEETVFAERLVDLKENDKFRGEACKNLGDLVKKIKETHGVKYVYAWHALLGYWGGVCTSSDVMEKYNPKLVYPVQSPGDVANLRDVAMDSLEKYGVGIIDPEKIYEFYNDQHSYLSSVGVDGVKVDVQNV…
TaRS13-3A	MAPNLSKATDDLLGDVAVDGLKQSPRFTLKGKDLAVDGHPALLAVPANIRLTPASVLVSAAEVAGATHGSFLGFDAPAPDSRHVVPIGKLLDTRFMSIFRFKVWWTTHWVGTAGRDVENETQMMVLDRAADRPYVLLLPIVDGAFRASLQSGEDDHVALCLESGSSVVKGSVFRSAVYLHAGDDPFELMREAARVVRAHLGTFLLLEEKTPPPIVDKFGWCTWDAFYLKVHPEGVWEGVRGLAEGGCPPGLVLIDDGWQSICHDDDDPADGAEGMNRTAAGEQMPCRLIKFQENHKFRDYKGGLGLGGFVREMKAAFPTVDQVYVWHALCGYWGGLRPGTPGLPPNKVVAPKLSPGLKRTMEDLAVDKIVNNGVGLVDPEHARDLYEGLHSHLQASGID…
TaRS14-3A	MTVTPQITVSDGRLEVRGRTVLSGVPDNITAAHAAGAGLVDGAFVGATAGEAKSHHVFTFGTLRDCRFMCLFRFKLWWMTQRMGTSGRDVPLETQFILIEVPAAAGNDDGDSEPVYLVMLPLLEGQFRTVLQGNDQDQLHICIESGDKAVQTEQGMNSLYIHAGTNPFDTITQAVKAVEKHMQTFHHREKKKLPSFVDWFGWCTWDAFYTDVTADGVKQGLRSLAEGGVPPRFLIIDDGWQQIGSENKEDPGVAVQEGAQFASRLTGIKENTKFQSEHDQDDTPGLKRLVEETKKGHGVKSVYVWHAMAGYWGGVKPSAAGMEHYESALAYPVQSPGVTGNQPDIVMDSLSVLGLGLVHPRKVYNFYDELHAYLAACGVDGVKVDVQNIVETLGAGHGG…
TaRS15-3B	MTVTPQITVSDGRLAVRGRTVLSGVPDNIAAAHAAGAGLVDGAFVGATAAEAKSHHVFTFGTLRDCRFMCLFRFKLWWMTQRMGTSGRDVPLETQFILIEVPAAAGNDDDDSDGDSEPVYLVMLPLLEGQFRTVLQGNDQDELQICIESGDKAVQTEQGMNSVYVHAGTNPFDTITQAVKAVEKHMQTFHHREKKKVPSFVDWFGWCTWDAFYTDVTADGVKQGLRSLAEGGVPPRFLIIDDGWQQIGSENKEDPSVAVQEGAQFASRLTGIKENTKFQSKHDQDDTPGLKRLVEETKKEHGVKSVYVWHAMAGYWGGVKPSAAGMEHYESALAYPVQSPGVTGNQPDIVMDSLSVLGLGLVHPRKVYNFYDELHAYLAACGVDGVKVDVQNIVETLGA…
TaRS16-3B	MAPNLSKATDDLLGDVAVDGLKQSPRFTLKGKDLAVDGHPALLDVPANIRLTPASVLVSAAEVAGATDGSFLGFDAPAPESRHVMPVGKLVDTRFMSIFRFKVWWTTHWVGTAGRDVENETQMMVLDRTADRPYVLLLPIVDGAFRASLQSGEDDHVALCLESGSSVVKGSVFRSAVYLHAGDDPFELVREAARVVRAHLGTFRLLEEKTPPPIVDKFGWCTWDAFYLKVHPEGVWEGVRGLAEGGCPPGLVLIDDGWQSICHDEDDPADGAEGMNRTAAGEQMPCRLIKFQENHKFRDYKGGLGLGGFVREMKAAFPTVEQVYVWHALCGYWGGLRPGTPGLPPTKVVAPKLSPGLKRTMEDLAVDKIVNNGVGLVDPEHARELYEGLHSHLEASGID…
TaRS17-3D	MTVTPQITVSDGRLAVRGRTVLSGVPDNVTAAHASGAGLVDGAFVGATAGEAKSHHVFTFGTLRDCRFMCLFRFKLWWMTQRMGTSGRDVPLETQFILIEVPAAAGNDDGDSEPVYLVMLPLLEGQFRTVLQGNDQDQLQICIESGDKAVQTEQGMNSVYIHAGTNPFDTITQAVKAVEKHMQTFHHREKKKVPSFVDWFGWCTWDAFYTDVTADGVKQGLRSLAEGGAPPRFLIIDDGWQQIGSENKEDPSVAVQEGAQFASRLTGIKENTKFQSEQQEETPGLKRLVEETKKEHGVKSVYVWHAMAGYWGGVKPSAAGMEHYESALAYPVQSPGVTGNQPDIVMDSLSVLGLGLVHPRKVYSFYDELHAYLAACGVDGVKVDVQNIVETLGAGHGGR…
TaRS18-3D	MAPNLSKATDDLLGDVAVDGLKQSPRFTLKGKDLAVDGHPALLDVPANIRLTPASVLVSAAEVAGATDGSFLGFDAPAPESRHVVPIGKLVDTRFMSIFRFKVWWTTHWVGTAGRDVENETQMMVLDRTADRPYLLLLPIVDGAFRASLQSGEDDHVALCLESGSSVVKGSVFRSAVYLHAGDDPFELAREAARVVRAHLGTFRLLEEKTPPPIVDKFGWCTWDAFYLKVHPEGVWEGVRGLAEGGCPPGLVLIDDGWQSICHDDDDPADGAEGMNRTAAGEQMPCRLIKFQENHKFRDYKGGLGLGGFVREMKAAFPTVEQVYVWHALCGYWGGLRPGTPGLPPTKVVAPKLSPGLKRTMEDLAVDKIVNNGVGLVDPEHARELYEGLHSHLQASGID…
TaRS19-4A	MAEYHAAAWAVGGCAIYVSDKPENHDFDLLRKLVFPDGSILQAKLPERQTALSLSQKFRAMEASRACWYFLARSPTSSTSSPTTTTPRTRRCSALAHI
TaRS20-5A	MARAAAPLLPFFFLLLSSTSPAAAQKNLLGRTPQMGWNSWNHFGCKIDEVIIRKIADAMVDTGLAKLGYEYINLDDCWASHDRDSQGNLAANGTAFPSGMRALADYVHGKGLKLGLYGDAGLRTCSRLQPGSLGYEDQDARTLAAWGIDYLKYDNCNNQNISPLTRYNRMSEALMNSGRDVFFSLCEWGVDDPATWAGSFANSWRTTEDIKNTWESMTDNADKNDKWAPYAGPGGWNDPDMLEVGNGGMTIEEYRSHFSIWALVKAPLILGCDISSMSAETKEIITNQNVIAVNQDKLGVQGRKVQQDGDLEVWAGRLSRGRVALVLWNRGPAEASITASWSNIGLNQSAVVDAHDLWTDEVTSSMQGNLTNKMDSHACKMYVLTPK
TaRS21-5B	MARASSLSLLLVLLVAAVAGARVPMDAARNTTLGELRVRHALLGRKPQMGWNSWNHFYCGISEEVIRETADALVSTGLAKLGYKYVNIDDCWAELNRDYQGNLVPNKRTFPSGIKALADYVHAKGLKLGIYSDAGTQTCSKQMPGSLDHEEQDVRTFASWGVDYLKYDNCNDAGRSVRERYTRMSNAMKKYGKNIFFSLCEWGVENPATWARGMGGNSWRTTGDIADNWDSMTSRADQNDRWASYAGPGGWNDPDMLEVGNGGMSEAEYRSHFSIWALAKAPLLIGCDVRSMSPQTKAIISNTEVIAVNQDRLGVQGKKVQSDAGLEVWAGPLSGNRKAVVLWNRQGYQATITAHWSNVGLPASASVTARDLWAHSSFSAQGQLSASVAPHDCKMYILT…
TaRS22-5B	MARTAAPLFPFFFLLLSSTSPAAAQKNRLGRTPQMGWNSWNHFGCKIDEVIIRKIADAMVDTGLAKLGYEHVNLDDCWAAHDRDSQGNLAANGTTFPSGMRALADYVHGKGLKLGVYGDAGLRTCSRIQPGSLGYEDQDARTLAAWGIDYLKYDNCNNQNISPLTRYNRMSEALMNSGRDVFFSLCEWGVDDPATWAGSFANSWRTTEDIKNTWESMTDNADKNDKWAPYAGPGGWNDPDMLEVGNGGMTIEENRCHFSIWALVKAPLIIGCDVSSMSPETKDILSNQNVIAVNQDKLGVQGRKVQQDGELEVWAGRLSRGRVALVLWNRGPAEASITASWSNIGLNQSAVVDAHDLWTDEVTSSVQGNLTNKMDSHACKMYVLTPK
TaRS23-5B	MARASSPSLLLVLLVVAAAMAGARLPVDAAGNATLGEFRVKNSLGRTPQMGWNSWNHFYCGISEGIIRETADALINTGLAKLGYKYVNIDDCWAELNRDYKGNMVPNKRTFPSGIKALADYVHAKGLKLGIYSDAGTRTCSNKMPGSLDHEEQDVKTFASWGVDYLKYDNCNDAGRNVRERYTRMSNAMKKYGKNIFFSLCEWGVENPATWARGMGGNSWRTTGDIADNWDSMTSRADQNDRWASYAGPGGWNDPDMLEVGNGGMSEAEYRSHFSIWALAKAPLLLGCDVRSMSPQTKNIVSNMEVIAVNQDRLGVQGKKVQSDGGLEVWAGPLSGNRKVVVLWNRQGHQATITAHWSKVGLPVSAAVTARDLWAHSSFSAQGQLSASVAPHDCKMYIL…
TaRS24-5D	MAEYHAAVWAVGGCAIYVSDKPENHDFDLLRKLVFPDGSILRAKLPGRQTTLPLSRKFRAMEASRACWYFLARSPTSSTSSPTTTTPRTSRCSALAHV
TaRS25-5D	MARASSLSLLLVLLVAAVAGARVPMDAAANTTLGELRVRHTLLGRKPQMGWNSWNHFYCGISEEVIRETADALINTGLAKLGYKYVNIDDCWAELNRDYQGNLVPNKRTFPSGIKALADYVHAKGLKLGIYSDAGTQTCSKQMPGSLDHEEQDVRTFASWGVDYLKYDNCNDAGRSVRERYTRISNAMKKYGKNIFFSICEWGIENPATWARGMGGNSWRTTADIADNWDSMTSRADQNDRWASYAGPGGWNDPDMLEVGNGGMSEAEYRSHFSIWALAKAPLLIGCDVRSMSPQTKIIISNWEVIAVNQDRLGVQGKKVQSDAGLEVWAGPLSGNRKAVVLWNRQGYQATITAHWSNVGLPASVSVTARDLWAHSSFSAQGQLSASVAPHDCKMYVLT…
TaRS26-5D	MARAAAPLLPFFFLLLSSTSPAAAQKNRLGRTPQMGWNSWNHFGCKIDEVIIRKIADAMVDTGLAKLGYEYVNLDDCWASHDRDSQGNLAANGTTFPSGMRALADYVHGKGLKLGVYGDAGLRTCSRLQPGSLGYEDQDARTLAAWGIDYLKYDNCNNQNISPLTRYNRMSEALMNSGRDVFFSLCEWGVDDPATWAGSFANSWRTTEDIKNTWESMTDNADKNDKWAPYAGPGGWNDPDMLEVGNGGMTIEEYRSHFSIWALVKAPLILGCDVSSMTPETKDIISNQNVIAVNQDKLGVQGRKVQQDGELEVWAGRLSRGRVALVLWNRGPDEASITASWSNIGLNQSAVVDAHDLWTDEVTPSVQGNLTKKMDSHACKMYVLTPK
TaRS27-5D	MAEYHAAAWAVGGCAIYVSDKPENHDFDLLRKLVFPDGSILRAKLPGRQTALPLSRKFRAMEASRACWYFLARSPMSSTSSPTTTTPRTSRCYALAHV
TaRS28-7A	MPPPVMARAAPIPSCRSAGAAASPPSSSPRARIYTRAPSPSSRPPLLASPPLRLLPDPKPTPRRCSFRILAAVKGAALSGRRSAREEKEEEMTIESSVRLAGGELTVRGRTVLSGVPDAVSASPAAARGPVDGVFLGADLADPASRHVVSLGHMRGVRFMACFRFKMWWMAQRMGDKGGDVPHETQFLLVESRGPGAGEEEEDEASYVVFLPLVEGAFRASLQGGGAGGDELQLCVESGDAGTRASSFDRALFVGAAESDPFAAIAGAVAAVRSCLGTFRPRAEKKLPAIVDYFGWCTWDAFYQDVTQEGVEAGLQSLAAGGAPPKFVIIDDGWQSVGTDKPSPDMDSPGEAGNGKPPPLPRLTGIKENSKFQSGEDPATVTGIETLVRAAKEKYGLKY…
TaRS29-7A	MAEYHAAAWAVGGCAIYMSDKPKNHDFDLLRKLVFPDGSILRAKLPGRQTALPLSRKFRAMEASRACWYFLARSPTSSTSSPTTTTPRTRSCSALAHV
TaRS30-7A	MTVGAGIAVQEDGSLAALGATVLTEVRDNVLVTPAAGGGMLNGAFLGVRSAPAASRSVFPVGKLRDLRFMCTFRFKMWWMTQRMGSSGRDIPAETQFLIVEAADGAGDEQSAVYTVFLPILEGSFRAVLQGNENNELEICLESGDPAVESFEGTHLVFVGAGSDPFEVITNAVKAVERHLQTFSHREKKKMPDMLNWFGWCTWDAFYTDVTAEGVKEGLRSFEKGGTAPKFVIIDDGWQSVSMDPAGSAFVSDNAANFANRLYDIKENHKFQKNGRKGHREEDPANGLAHIVSEIKGKHELKYVYVWHAITGYWGGVRPGADGMEHYQSKMQYPVPSPGVQKNEPCEAFNSIADNGLGLVDPDKAFSFYNELHSYLASAGVDGVKVDVQNILEALGGGH…
TaRS31-7B	MTVVAGIAVQEDGSLAALGATVLREVRDNVLVTPAAGGGMLNGAFLGIRSAPAGSRSVFPVGKLRDLRFMCTFRFKMWWMTQRMGSSGRDIPVETQFLILEAADDAGDEKSAVYTVFLPILEGSFRAVLQGNENDELEICLESGDPAVESFEGTHLVFVGAGSDPFEVITNAVKAVERHLQTFSHREKKKMPDMLNWFGWCTWDAFYTDVTAEGVKEGLQSFEKGGTAPKFDIIDDGWQSVSMDPAGSAFVSDNAANFANRLYDIKENHKFQKNGRKGHREEDPANGLTHIVSEIKGKHELKYVYVWHAITGYWGGVRPGADGMEHYQSKMQFPVSSPGVQKNESCEAFNSIADNGLGLVNPDKVFSFYNELHSYLASAGVDGVKVDVQNILEALGGGH…
TaRS32-7B	MTIESSVRLAGGELSVGGRTVLSGVPDAVSASPAAARGPVDGVFLGADLAGPASRHVVSLGAMRCVRSPARLTRSRRTRRGSVCLFGKVSIGIDLIRFSVGVCRRGVRFMACFRFKMWWMAQRMGDKGGDVPHETQFLLVESRAPGTGGEEEETSYVVFLPLVEGAFRASLQGGGAGGDELQLCVESGDAGTLASSFDRALFVGAADSDPFAAIAGAVAAVRSCLGTFRPRAEKKLPAIVDYFGWCTWDAFYQDVTQEGVEAGLQSLAAGGAPPKFVIIDDGWQSVGTDKQSPDVDSVGEAGKSPPLPRLTGIKENSKFQSGDDPATATGIETLVRAAKEKYGLKYVYVWHAITGYWGGVRPGVAGMEAYRSTMQFPKISPGVAENEPNMKTDVLTLQG…
TaRS33-7D	MTIESSVRLAGGELSVRGRTVLSGVPDAVSASPAAARGPVDGVFLGADLAGPASRHVVSLGHMRCVRSPARLTRSRRRKTRFGKVSIGIGLIWYWVGVRCRGVRFMACFRFKMWWMAQRMGDKGGDVPHETQFLLVESRAIGGEEDDASYVVFLPLVEGAFRASLQGGGAGGDELQLCVESGDAGTLASSFDRALFVGAADSDPFAAIAGAVAAVRSCLGTFRPRAEKKLPAIVDYFGWCTWDAFYQDVTQEGVEAGLQSLAAGGAPPKFVIIDDGWQSVGTDKQSPDLDSAGEAGKSPPLPRLTGIKENSKFQSGDDPATATGIETLVRAAKEKYGLKYVYVWHAITGYWGGVRPGVAGMEAYRSSMQFPKISPGVAENEPNMKTDVLTLQGLGLVHP…
TaRS34-7D	MTVGAGIAVQEDGSLAALGATVLTEVRDNVLVTPAAGGGMLNGAFLGVRSAPAGSRSVFPVGKLRDLRFMCTFRFKMWWMTQRMGSSGRDIPVETQFLIVEAADCAGDEQSAVYTVFLPILEGSFRAVLQGNENDELEICLESGDPAVESFEGTHLVFVGAGSDPFEVITNAVKAVERHLQTFSHREKKKMPDMLNWFGWCTWDAFYTDVTAEGVKEGLQSFEKGGTAPKFVIIDDGWQSVSMDPAGSAFVSDNAANFANRLYDIKENHKFQKNGRKGHREEDPANGLAHIVSEIKGKHELKYVYVWHAITGYWGGVRPGADGMEHYQSKMQYPVSSPGVQKNEPCEAFNSIADNGLGLVDPDKVFSFYNELHSYLASAGVDGVKVDVQNILEALGGGH…
