# Supplementary material for: Genome-wide identification of raffinose synthase gene family in barley (Hordeum vulgare L.) reveals its role in multiple abiotic stress tolerance
Source: Front Plant Sci. 2026 Mar 10;17:1767123. doi: 10.3389/fpls.2026.1767123 (PMC13008640; doi:10.3389/fpls.2026.1767123)
Supplement: Supplementary Table 2 — The primer sequences of HvRS genes used for qRT-PCR analysis. [file Table2.xlsx]

## Sheet: sheet1
Gene	Forward primer	Reverse primer	Expected amplicon length (bp)	Tm (℃)
HvRS1	GCAAGAACGAATGAAGGT	GCAAGAAGCCAAGAACAA	88	58.3
HvRS2	CGGAGAAGGAGATGTACC	CAACCAATAAGCACGAACA	130	60.8
HvRS3	TGAGGAGATTACTGGCGATGATT	GGTGCTTCTGGAGCCTTGATAG	86	57.7
HvRS4.1	CACTTCAGCATCTGGGCAC	AGGCGATCTTGGTTGACAG	125	61.5
HvRS4.2	CTCTTCCGCTTGTTTGCCTATG	ACCTTCTTTCCCTGGACACCTA	106	59.1
HvRS5	AGCGGCTCCTCTGTCGTGA	GCGGCGTCTTCTCCTCCA	148	60.2
HvRS6.1	TTGCGTTCGCCTTGTTGAC	AGCCTCACGGACGACTCGA	146	57
HvRS6.2	AACAGATTTAACAGCCAGCC	CTGGAGATGAGTGCTGCG	82	61.8
HvActin	CAGGTATCGCTGACCGTATGAG	TGGAAAGTGCTGAGTGAGGCTA	139	60.9
