# Supplementary material for: Genome-wide identification of raffinose synthase gene family in barley (Hordeum vulgare L.) reveals its role in multiple abiotic stress tolerance
Source: Front Plant Sci. 2026 Mar 10;17:1767123. doi: 10.3389/fpls.2026.1767123 (PMC13008640; doi:10.3389/fpls.2026.1767123)
Supplement: Supplementary Table 3 — Details of the 76 barley genotypes used for allelic diversity and haplotype network analysis. [file Table3.xlsx]

## Sheet: Sheet1
Sample	Annuality	Country of Origin	Row Type	Status	Subspecies	Eastern or Western type	HvRS2 Haplotype	HvRS5 Haplotype
10TJ18		TJK		landrace	vulgare	Eastern	Hap_3	Hap_2
Aizu 6		JPN		cultivar	vulgare	Eastern	Hap_1	Hap_2
Akashinriki	winter	JPN	6-rowed	cultivar	vulgare	Eastern	Hap_3	Hap_2
B1K-04-12	facultative	ISR	2-rowed	wild	spontaneum	Western	Hap_10	Hap_8
B1K-17-07	facultative	ISR		wild	spontaneum	Western	Hap_5	Hap_9
B1K-33-13	facultative	ISR	2-rowed	wild	spontaneum	Western	Hap_11	Hap_10
Barke	spring	DEU	2-rowed	cultivar	vulgare	Western	Hap_1	Hap_1
Bonus	spring	SWE	2-rowed	cultivar	vulgare	Western	Hap_1	Hap_3
Bowman	spring	USA	2-rowed	cultivar	vulgare	Western	Hap_2	Hap_2
Chikurin Ibaraki		JPN	6-rowed	cultivar	vulgare	Eastern	Hap_3	Hap_2
F2327		IRN	2-rowed	wild	spontaneum	Western	Hap_12	Hap_11
Foma	spring	SWE	2-rowed	cultivar	vulgare	Western	Hap_1	Hap_3
Golden Melon		JPN		cultivar	vulgare	Eastern	Hap_1	Hap_1
Golden Promise	spring	GBR	2-rowed	cultivar	vulgare	Western	Hap_1	Hap_3
HID055	facultative	TUR	2-rowed	wild	spontaneum	Western	Hap_2	Hap_5
HID101		SYR	2-rowed	wild	spontaneum	Western	Hap_4	Hap_12
HID112XXI	facultative	SYR	2-rowed	wild	spontaneum	Western	Hap_6	Hap_13
HID144	facultative	IRN	2-rowed	wild	spontaneum	Western	Hap_13	Hap_14
HID249	winter	IRN	2-rowed	wild	spontaneum	Western	Hap_14	Hap_6
HID251	winter	IRN	2-rowed	wild	spontaneum	Western	Hap_4	Hap_15
HID357	winter	TUR	2-rowed	wild	spontaneum	Western	Hap_15	Hap_4
HID380	winter	CHN	6-rowed	wild	agriocrithon	Eastern	Hap_3	Hap_2
HID84	winter	TUR	2-rowed	wild	spontaneum	Western	Hap_16	Hap_16
HOR 10096	spring	LBY	6-rowed	landrace	vulgare	Western	Hap_7	Hap_3
HOR 10350	spring	ETH	6-rowed	landrace	vulgare	Western	Hap_2	Hap_2
HOR 10892	spring	GEO	2-rowed	landrace	vulgare	Western	Hap_2	Hap_1
HOR 1168	spring	GRC	6-rowed	landrace	vulgare	Western	Hap_3	Hap_2
HOR 12184	winter	CHE	2-rowed	landrace	vulgare	Western	Hap_1	Hap_1
HOR 12541			2-rowed	wild	spontaneum		Hap_5	Hap_17
HOR 13594	spring	YEM	deficiens	landrace	vulgare	Western	Hap_1	Hap_1
HOR 13663	winter	TUR		landrace	vulgare	Western	Hap_1	Hap_1
HOR 13821	spring	TUR	2-rowed	landrace	vulgare	Western	Hap_1	Hap_2
HOR 13942	spring	ESP	6-rowed	landrace	vulgare	Western	Hap_7	Hap_2
HOR 14061	spring	TUR	2-rowed	landrace	vulgare	Western	Hap_1	Hap_2
HOR 14121	spring	SYR	2-rowed	landrace	vulgare	Western	Hap_17	Hap_4
HOR 14273	spring	SUN		landrace	vulgare	Eastern	Hap_3	Hap_2
HOR 1702	spring	AFG	6-rowed	landrace	vulgare	Eastern	Hap_3	Hap_6
HOR 18321	spring	AFG		landrace	vulgare	Eastern	Hap_2	Hap_2
HOR 19184	spring	IND		landrace	vulgare	Eastern	Hap_2	Hap_18
HOR 21256	spring			landrace	vulgare		Hap_2	Hap_1
HOR 21322	spring	IRN		landrace	vulgare	Western	Hap_2	Hap_1
HOR 21595	spring	SYR		landrace	vulgare	Western	Hap_2	Hap_4
HOR 21599	winter	SYR	2-rowed	landrace	vulgare	Western	Hap_2	Hap_4
HOR 2180	spring	CSK	6-rowed	cultivar	vulgare	Western	Hap_1	Hap_1
HOR 2779	spring	IRN	2-rowed	landrace	vulgare	Western	Hap_8	Hap_2
HOR 2830	spring	IRN	2-rowed	landrace	vulgare	Western	Hap_2	Hap_19
HOR 3081	winter	POL	6-rowed	cultivar	vulgare	Western	Hap_1	Hap_1
HOR 3365	winter	RUS	6-rowed	landrace	vulgare	Eastern	Hap_2	Hap_1
HOR 3474	winter	RUS	6-rowed	landrace	vulgare	Eastern	Hap_3	Hap_2
HOR 4224	winter	JPN	6-rowed	cultivar	vulgare	Eastern	Hap_1	Hap_2
HOR 495	spring	TUR	6-rowed	landrace	vulgare	Western	Hap_1	Hap_1
HOR 6220	spring	ETH	labile	landrace	vulgare	Western	Hap_2	Hap_2
HOR 7172	spring	NPL	6-rowed	landrace	vulgare	Eastern	Hap_9	Hap_2
HOR 7385	spring	CZE	2-rowed	landrace	vulgare	Western	Hap_8	Hap_2
HOR 7552	spring	PAK	6-rowed	landrace	vulgare	Eastern	Hap_3	Hap_20
HOR 8117	spring	TUR	2-rowed	landrace	vulgare	Western	Hap_1	Hap_2
HOR 8148	spring	TUR	2-rowed	landrace	vulgare	Western	Hap_2	Hap_7
HOR 9043	spring	ETH	6-rowed	landrace	vulgare	Western	Hap_2	Hap_2
HOR 9972	spring	PAK	6-rowed	landrace	vulgare	Eastern	Hap_1	Hap_2
Hockett	spring	USA	2-rowed	cultivar	vulgare	Western	Hap_1	Hap_3
Igri	winter	DEU	2-rowed	cultivar	vulgare	Western	Hap_1	Hap_1
Maximus	spring	AUS	2-rowed	cultivar	vulgare	Western	Hap_1	Hap_3
Morex	spring	USA	6-rowed	cultivar	vulgare	Western	Hap_3	Hap_1
OUN333	intermediate	NPL	intermedium	landrace	vulgare	Eastern	Hap_9	Hap_2
RGT Planet	spring	DEU	2-rowed	cultivar	vulgare	Western	Hap_1	Hap_21
WBDC078		SYR	2-rowed	wild	spontaneum	Western	Hap_4	Hap_7
WBDC103		JOR	2-rowed	wild	spontaneum	Western	Hap_18	Hap_22
WBDC133		LEB	2-rowed	wild	spontaneum	Western	Hap_19	Hap_3
WBDC184		LBY	2-rowed	wild	spontaneum	Western	Hap_3	Hap_1
WBDC199		SYR	2-rowed	wild	spontaneum	Western	Hap_3	Hap_1
WBDC207		UZB	2-rowed	wild	spontaneum	Western	Hap_4	Hap_23
WBDC237		JOR	2-rowed	wild	spontaneum	Western	Hap_6	Hap_24
WBDC348		ISR		wild	spontaneum	Western	Hap_4	Hap_25
WBDC349		ISR		wild	spontaneum	Western	Hap_4	Hap_5
ZDM01467	spring	CHN	6-rowed	landrace	vulgare	Eastern	Hap_3	Hap_2
ZDM02064	spring	CHN	6-rowed	landrace	vulgare	Eastern	Hap_3	Hap_2
