# Supplementary material for: Genome-wide identification of raffinose synthase gene family in barley (Hordeum vulgare L.) reveals its role in multiple abiotic stress tolerance
Source: Front Plant Sci. 2026 Mar 10;17:1767123. doi: 10.3389/fpls.2026.1767123 (PMC13008640; doi:10.3389/fpls.2026.1767123)
Supplement: Supplementary Table 4 — Detailed information on the cis-acting elements of the HvRS genes. [file Table4.xlsx]

## Sheet: sheet1
Gene name	Site Name	sequence	Position	Matrix score	Strand	Organism	function
HvRS1	P-box	CCTTTTG	83	7	-	Oryza sativa	gibberellin-responsive element
HvRS1	CGTCA-motif	CGTCA	148	5	+	Hordeum vulgare	cis-acting regulatory element involved in the MeJA-responsiveness
HvRS1	G-box	CACGTC	246	6	+	Zea mays	cis-acting regulatory element involved in light responsiveness
HvRS1	ABRE	ACGTG	246	5	-	Arabidopsis thaliana	cis-acting element involved in the abscisic acid responsiveness
HvRS1	CCAAT-box	CAACGG	389	6	-	Hordeum vulgare	MYBHv1 binding site
HvRS1	O2-site	GATGA(C/T)(A/G)TG(A/G)	446	8	+	Zea mays	cis-acting regulatory element involved in zein metabolism regulation
HvRS1	AuxRR-core	GGTCCAT	505	7	-	Nicotiana tabacum	cis-acting regulatory element involved in auxin responsiveness
HvRS1	CGTCA-motif	CGTCA	564	5	+	Hordeum vulgare	cis-acting regulatory element involved in the MeJA-responsiveness
HvRS1	TCA-element	CCATCTTTTT	586	9	-	Nicotiana tabacum	cis-acting element involved in salicylic acid responsiveness
HvRS1	ABRE	ACGTG	749	5	-	Arabidopsis thaliana	cis-acting element involved in the abscisic acid responsiveness
HvRS1	G-Box	CACGTT	749	6	+	Pisum sativum	cis-acting regulatory element involved in light responsiveness
HvRS1	CGTCA-motif	CGTCA	1007	5	+	Hordeum vulgare	cis-acting regulatory element involved in the MeJA-responsiveness
HvRS1	G-box	tgACACGTGGCA	1056	11	+	Lycopersicon esculentum	cis-acting regulatory element involved in light responsiveness
HvRS1	ABRE	GACACGTGGC	1057	9	+	Triticum aestivum	cis-acting element involved in the abscisic acid responsiveness
HvRS1	DRE	TACCGACAT	1070	9	+	Arabidopsis thaliana	cis-acting element involved in dehydration, low-temp, salt stresses
HvRS1	GC-motif	CCCCCG	1192	6	+	Zea mays	enhancer-like element involved in anoxic specific inducibility
HvRS1	CGTCA-motif	CGTCA	1219	5	+	Hordeum vulgare	cis-acting regulatory element involved in the MeJA-responsiveness
HvRS1	CGTCA-motif	CGTCA	1635	5	+	Hordeum vulgare	cis-acting regulatory element involved in the MeJA-responsiveness
HvRS1	TGA-element	AACGAC	1674	6	+	Brassica oleracea	auxin-responsive element
HvRS1	ABRE	GACACGTGGC	1739	9	+	Triticum aestivum	cis-acting element involved in the abscisic acid responsiveness
HvRS1	GC-motif	CCCCCG	1832	6	-	Zea mays	enhancer-like element involved in anoxic specific inducibility
HvRS1	LTR	CCGAAA	1844	6	+	Hordeum vulgare	cis-acting element involved in low-temperature responsiveness
HvRS1	G-box	TACGTG	1959	6	+	Arabidopsis thaliana	cis-acting regulatory element involved in light responsiveness
HvRS1	ABRE	ACGTG	1960	5	+	Arabidopsis thaliana	cis-acting element involved in the abscisic acid responsiveness
HvRS1	GC-motif	CCCCCG	1987	6	-	Zea mays	enhancer-like element involved in anoxic specific inducibility
HvRS2	TC-rich repeats	ATTCTCTAAC	442	9	+	Nicotiana tabacum	cis-acting element involved in defense and stress responsiveness
HvRS2	ABRE	GCAACGTGTC	545	9	+	Hordeum vulgare	cis-acting element involved in the abscisic acid responsiveness
HvRS2	P-box	CCTTTTG	1213	7	+	Oryza sativa	gibberellin-responsive element
HvRS2	G-box	CACGAC	1662	6	-	Zea mays	cis-acting regulatory element involved in light responsiveness
HvRS2	ABRE	GACACGTGGC	1674	9	-	Triticum aestivum	cis-acting element involved in the abscisic acid responsiveness
HvRS2	G-box	CACGTC	1676	6	+	Zea mays	cis-acting regulatory element involved in light responsiveness
HvRS2	ABRE	ACGTG	1676	5	-	Arabidopsis thaliana	cis-acting element involved in the abscisic acid responsiveness
HvRS2	G-box	CACGAC	1692	6	+	Zea mays	cis-acting regulatory element involved in light responsiveness
HvRS3	ARE	AAACCA	270	6	+	Zea mays	cis-acting regulatory element essential for the anaerobic induction
HvRS3	TC-rich repeats	ATTCTCTAAC	289	9	+	Nicotiana tabacum	cis-acting element involved in defense and stress responsiveness
HvRS3	MBS	CAACTG	491	6	+	Arabidopsis thaliana	MYB binding site involved in drought-inducibility
HvRS3	G-box	TACGTG	698	6	+	Arabidopsis thaliana	cis-acting regulatory element involved in light responsiveness
HvRS3	ABRE	ACGTG	699	5	+	Arabidopsis thaliana	cis-acting element involved in the abscisic acid responsiveness
HvRS3	LTR	CCGAAA	961	6	-	Hordeum vulgare	cis-acting element involved in low-temperature responsiveness
HvRS3	G-box	CACGTC	1059	6	-	Zea mays	cis-acting regulatory element involved in light responsiveness
HvRS3	ABRE	ACGTG	1060	5	+	Arabidopsis thaliana	cis-acting element involved in the abscisic acid responsiveness
HvRS3	GC-motif	CCCCCG	1085	6	+	Zea mays	enhancer-like element involved in anoxic specific inducibility
HvRS3	GC-motif	CCCCCG	1102	6	+	Zea mays	enhancer-like element involved in anoxic specific inducibility
HvRS3	GC-motif	CCCCCG	1154	6	+	Zea mays	enhancer-like element involved in anoxic specific inducibility
HvRS3	G-box	CACGTC	1463	6	-	Zea mays	cis-acting regulatory element involved in light responsiveness
HvRS3	ABRE	ACGTG	1464	5	+	Arabidopsis thaliana	cis-acting element involved in the abscisic acid responsiveness
HvRS3	CAT-box	GCCACT	1605	6	-	Arabidopsis thaliana	cis-acting regulatory element related to meristem expression
HvRS3	CGTCA-motif	CGTCA	1894	5	+	Hordeum vulgare	cis-acting regulatory element involved in the MeJA-responsiveness
HvRS4.1	circadian	CAAAGATATC	298	9	+	Lycopersicon esculentum	cis-acting regulatory element involved in circadian control
HvRS4.1	P-box	CCTTTTG	400	7	+	Oryza sativa	gibberellin-responsive element
HvRS4.1	ARE	AAACCA	488	6	-	Zea mays	cis-acting regulatory element essential for the anaerobic induction
HvRS4.1	GC-motif	CCCCCG	856	6	-	Zea mays	enhancer-like element involved in anoxic specific inducibility
HvRS4.1	CCAAT-box	CAACGG	1124	6	-	Hordeum vulgare	MYBHv1 binding site
HvRS4.1	ABRE	GCAACGTGTC	1146	9	+	Hordeum vulgare	cis-acting element involved in the abscisic acid responsiveness
HvRS4.1	G-Box	CACGTT	1148	6	-	Pisum sativum	cis-acting regulatory element involved in light responsiveness
HvRS4.1	CCAAT-box	CAACGG	1280	6	-	Hordeum vulgare	MYBHv1 binding site
HvRS4.1	TGA-element	AACGAC	1351	6	-	Brassica oleracea	auxin-responsive element
HvRS4.1	G-box	TACGTG	1690	6	-	Arabidopsis thaliana	cis-acting regulatory element involved in light responsiveness
HvRS4.1	ABRE	ACGTG	1690	5	-	Arabidopsis thaliana	cis-acting element involved in the abscisic acid responsiveness
HvRS4.1	circadian	CAAAGATATC	1776	9	+	Lycopersicon esculentum	cis-acting regulatory element involved in circadian control
HvRS4.1	GC-motif	CCCCCG	1858	6	+	Zea mays	enhancer-like element involved in anoxic specific inducibility
HvRS4.1	CGTCA-motif	CGTCA	1890	5	+	Hordeum vulgare	cis-acting regulatory element involved in the MeJA-responsiveness
HvRS4.1	Sp1	GGGCGG	1933	6	-	Oryza sativa	light responsive element
HvRS4.1	Sp1	GGGCGG	1938	6	-	Oryza sativa	light responsive element
HvRS4.1	GC-motif	CCCCCG	1992	6	-	Zea mays	enhancer-like element involved in anoxic specific inducibility
HvRS4.2	circadian	CAAAGATATC	298	9	+	Lycopersicon esculentum	cis-acting regulatory element involved in circadian control
HvRS4.2	P-box	CCTTTTG	400	7	+	Oryza sativa	gibberellin-responsive element
HvRS4.2	ARE	AAACCA	488	6	-	Zea mays	cis-acting regulatory element essential for the anaerobic induction
HvRS4.2	GC-motif	CCCCCG	856	6	-	Zea mays	enhancer-like element involved in anoxic specific inducibility
HvRS4.2	CCAAT-box	CAACGG	1124	6	-	Hordeum vulgare	MYBHv1 binding site
HvRS4.2	ABRE	GCAACGTGTC	1146	9	+	Hordeum vulgare	cis-acting element involved in the abscisic acid responsiveness
HvRS4.2	G-Box	CACGTT	1148	6	-	Pisum sativum	cis-acting regulatory element involved in light responsiveness
HvRS4.2	CCAAT-box	CAACGG	1280	6	-	Hordeum vulgare	MYBHv1 binding site
HvRS4.2	TGA-element	AACGAC	1351	6	-	Brassica oleracea	auxin-responsive element
HvRS4.2	G-box	TACGTG	1690	6	-	Arabidopsis thaliana	cis-acting regulatory element involved in light responsiveness
HvRS4.2	ABRE	ACGTG	1690	5	-	Arabidopsis thaliana	cis-acting element involved in the abscisic acid responsiveness
HvRS4.2	circadian	CAAAGATATC	1776	9	+	Lycopersicon esculentum	cis-acting regulatory element involved in circadian control
HvRS4.2	GC-motif	CCCCCG	1858	6	+	Zea mays	enhancer-like element involved in anoxic specific inducibility
HvRS4.2	CGTCA-motif	CGTCA	1890	5	+	Hordeum vulgare	cis-acting regulatory element involved in the MeJA-responsiveness
HvRS4.2	Sp1	GGGCGG	1933	6	-	Oryza sativa	light responsive element
HvRS4.2	Sp1	GGGCGG	1938	6	-	Oryza sativa	light responsive element
HvRS4.2	GC-motif	CCCCCG	1992	6	-	Zea mays	enhancer-like element involved in anoxic specific inducibility
HvRS5	MBS	CAACTG	125	6	-	Arabidopsis thaliana	MYB binding site involved in drought-inducibility
HvRS5	G-box	CACGAC	158	6	-	Zea mays	cis-acting regulatory element involved in light responsiveness
HvRS5	CGTCA-motif	CGTCA	253	5	-	Hordeum vulgare	cis-acting regulatory element involved in the MeJA-responsiveness
HvRS5	G-box	CACGAC	285	6	-	Zea mays	cis-acting regulatory element involved in light responsiveness
HvRS5	GC-motif	CCCCCG	326	6	+	Zea mays	enhancer-like element involved in anoxic specific inducibility
HvRS5	G-box	CACGAC	338	6	-	Zea mays	cis-acting regulatory element involved in light responsiveness
HvRS5	G-box	CACGAC	351	6	-	Zea mays	cis-acting regulatory element involved in light responsiveness
HvRS5	TGA-element	AACGAC	376	6	-	Brassica oleracea	auxin-responsive element
HvRS5	ARE	AAACCA	412	6	-	Zea mays	cis-acting regulatory element essential for the anaerobic induction
HvRS5	CGTCA-motif	CGTCA	431	5	+	Hordeum vulgare	cis-acting regulatory element involved in the MeJA-responsiveness
HvRS5	O2-site	GATGA(C/T)(A/G)TG(A/G)	455	8	+	Zea mays	cis-acting regulatory element involved in zein metabolism regulation
HvRS5	CGTCA-motif	CGTCA	457	5	-	Hordeum vulgare	cis-acting regulatory element involved in the MeJA-responsiveness
HvRS5	G-box	CACGTC	458	6	-	Zea mays	cis-acting regulatory element involved in light responsiveness
HvRS5	ABRE	ACGTG	459	5	+	Arabidopsis thaliana	cis-acting element involved in the abscisic acid responsiveness
HvRS5	G-box	CACGAC	517	6	-	Zea mays	cis-acting regulatory element involved in light responsiveness
HvRS5	CCAAT-box	CAACGG	551	6	-	Hordeum vulgare	MYBHv1 binding site
HvRS5	G-box	CACGAC	577	6	-	Zea mays	cis-acting regulatory element involved in light responsiveness
HvRS5	ARE	AAACCA	581	6	-	Zea mays	cis-acting regulatory element essential for the anaerobic induction
HvRS5	CGTCA-motif	CGTCA	596	5	+	Hordeum vulgare	cis-acting regulatory element involved in the MeJA-responsiveness
HvRS5	G-Box	CACGTT	714	6	-	Pisum sativum	cis-acting regulatory element involved in light responsiveness
HvRS5	ABRE	ACGTG	715	5	+	Arabidopsis thaliana	cis-acting element involved in the abscisic acid responsiveness
HvRS5	ABRE	GACACGTACGT	861	10	-	Oryza sativa	cis-acting element involved in the abscisic acid responsiveness
HvRS5	G-box	TACGTG	864	6	+	Arabidopsis thaliana	cis-acting regulatory element involved in light responsiveness
HvRS5	ABRE	GCCGCGTGGC	908	9	-	Oryza sativa	cis-acting element involved in the abscisic acid responsiveness
HvRS5	ARE	AAACCA	962	6	-	Zea mays	cis-acting regulatory element essential for the anaerobic induction
HvRS5	ABRE	AACCCGG	1121	7	-	Arabidopsis thaliana	cis-acting element involved in the abscisic acid responsiveness
HvRS5	GC-motif	CCCCCG	1175	6	+	Zea mays	enhancer-like element involved in anoxic specific inducibility
HvRS5	ABRE	CACGTG	1188	6	-	Arabidopsis thaliana	cis-acting element involved in the abscisic acid responsiveness
HvRS5	G-box	CACGTG	1188	6	-	Arabidopsis thaliana	cis-acting regulatory element involved in light responsiveness
HvRS5	G-box	CACGTG	1201	6	-	Arabidopsis thaliana	cis-acting regulatory element involved in light responsiveness
HvRS5	ABRE	ACGTG	1202	5	+	Arabidopsis thaliana	cis-acting element involved in the abscisic acid responsiveness
HvRS5	CCAAT-box	CAACGG	1324	6	+	Hordeum vulgare	MYBHv1 binding site
HvRS5	CCAAT-box	CAACGG	1351	6	+	Hordeum vulgare	MYBHv1 binding site
HvRS5	CGTCA-motif	CGTCA	1436	5	+	Hordeum vulgare	cis-acting regulatory element involved in the MeJA-responsiveness
HvRS5	CGTCA-motif	CGTCA	1576	5	+	Hordeum vulgare	cis-acting regulatory element involved in the MeJA-responsiveness
HvRS5	LTR	CCGAAA	1672	6	+	Hordeum vulgare	cis-acting element involved in low-temperature responsiveness
HvRS5	AT-rich element	ATAGAAATCAA	1765	10	+	Glycine max	binding site of AT-rich DNA binding protein (ATBP-1)
HvRS6.1	ARE	AAACCA	174	6	+	Zea mays	cis-acting regulatory element essential for the anaerobic induction
HvRS6.1	ARE	AAACCA	221	6	+	Zea mays	cis-acting regulatory element essential for the anaerobic induction
HvRS6.1	TGA-element	AACGAC	234	6	+	Brassica oleracea	auxin-responsive element
HvRS6.1	G-box	CACGAC	244	6	+	Zea mays	cis-acting regulatory element involved in light responsiveness
HvRS6.1	CGTCA-motif	CGTCA	254	5	+	Hordeum vulgare	cis-acting regulatory element involved in the MeJA-responsiveness
HvRS6.1	G-box	CACGTG	262	6	+	Arabidopsis thaliana	cis-acting regulatory element involved in light responsiveness
HvRS6.1	ABRE	CACGTG	262	6	+	Arabidopsis thaliana	cis-acting element involved in the abscisic acid responsiveness
HvRS6.1	CCAAT-box	CAACGG	303	6	-	Hordeum vulgare	MYBHv1 binding site
HvRS6.1	CGTCA-motif	CGTCA	514	5	-	Hordeum vulgare	cis-acting regulatory element involved in the MeJA-responsiveness
HvRS6.1	TCA-element	CCATCTTTTT	1151	9	-	Nicotiana tabacum	cis-acting element involved in salicylic acid responsiveness
HvRS6.1	CAT-box	GCCACT	1167	6	+	Arabidopsis thaliana	cis-acting regulatory element related to meristem expression
HvRS6.1	G-box	CACGAC	1195	6	-	Zea mays	cis-acting regulatory element involved in light responsiveness
HvRS6.1	G-box	TAAACGTG	1263	8	+	Brassica oleracea	cis-acting regulatory element involved in light responsiveness
HvRS6.1	ABRE	ACGTG	1266	5	+	Arabidopsis thaliana	cis-acting element involved in the abscisic acid responsiveness
HvRS6.1	P-box	CCTTTTG	1296	7	-	Oryza sativa	gibberellin-responsive element
HvRS6.1	G-Box	CACGTT	1348	6	+	Pisum sativum	cis-acting regulatory element involved in light responsiveness
HvRS6.1	ABRE	ACGTG	1348	5	-	Arabidopsis thaliana	cis-acting element involved in the abscisic acid responsiveness
HvRS6.1	GCN4_motif	TGAGTCA	1393	7	+	Oryza sativa	cis-regulatory element involved in endosperm expression
HvRS6.1	TCA-element	CCATCTTTTT	1458	9	-	Nicotiana tabacum	cis-acting element involved in salicylic acid responsiveness
HvRS6.1	TGA-element	AACGAC	1505	6	+	Brassica oleracea	auxin-responsive element
HvRS6.1	CGTCA-motif	CGTCA	1536	5	+	Hordeum vulgare	cis-acting regulatory element involved in the MeJA-responsiveness
HvRS6.1	GARE-motif	TCTGTTG	1585	7	-	Brassica oleracea	gibberellin-responsive element
HvRS6.1	Sp1	GGGCGG	1758	6	-	Oryza sativa	light responsive element
HvRS6.1	CGTCA-motif	CGTCA	1895	5	-	Hordeum vulgare	cis-acting regulatory element involved in the MeJA-responsiveness
HvRS6.1	GT1-motif	GGTTAA	1927	6	+	Arabidopsis thaliana	light responsive element
HvRS6.2	P-box	CCTTTTG	72	7	-	Oryza sativa	gibberellin-responsive element
HvRS6.2	AuxRR-core	GGTCCAT	81	7	-	Nicotiana tabacum	cis-acting regulatory element involved in auxin responsiveness
HvRS6.2	GCN4_motif	TGAGTCA	119	7	-	Oryza sativa	cis-regulatory element involved in endosperm expression
HvRS6.2	CGTCA-motif	CGTCA	128	5	-	Hordeum vulgare	cis-acting regulatory element involved in the MeJA-responsiveness
HvRS6.2	ARE	AAACCA	179	6	+	Zea mays	cis-acting regulatory element essential for the anaerobic induction
HvRS6.2	ARE	AAACCA	251	6	+	Zea mays	cis-acting regulatory element essential for the anaerobic induction
HvRS6.2	G-box	CACGAC	279	6	+	Zea mays	cis-acting regulatory element involved in light responsiveness
HvRS6.2	ARE	AAACCA	532	6	+	Zea mays	cis-acting regulatory element essential for the anaerobic induction
HvRS6.2	ARE	AAACCA	579	6	+	Zea mays	cis-acting regulatory element essential for the anaerobic induction
HvRS6.2	TGA-element	AACGAC	592	6	+	Brassica oleracea	auxin-responsive element
HvRS6.2	G-box	CACGAC	602	6	+	Zea mays	cis-acting regulatory element involved in light responsiveness
HvRS6.2	CGTCA-motif	CGTCA	612	5	+	Hordeum vulgare	cis-acting regulatory element involved in the MeJA-responsiveness
HvRS6.2	G-box	CACGTG	620	6	+	Arabidopsis thaliana	cis-acting regulatory element involved in light responsiveness
HvRS6.2	ABRE	CACGTG	620	6	+	Arabidopsis thaliana	cis-acting element involved in the abscisic acid responsiveness
HvRS6.2	CCAAT-box	CAACGG	661	6	-	Hordeum vulgare	MYBHv1 binding site
HvRS6.2	CGTCA-motif	CGTCA	872	5	-	Hordeum vulgare	cis-acting regulatory element involved in the MeJA-responsiveness
HvRS6.2	TCA-element	CCATCTTTTT	1509	9	-	Nicotiana tabacum	cis-acting element involved in salicylic acid responsiveness
HvRS6.2	CAT-box	GCCACT	1525	6	+	Arabidopsis thaliana	cis-acting regulatory element related to meristem expression
HvRS6.2	G-box	CACGAC	1553	6	-	Zea mays	cis-acting regulatory element involved in light responsiveness
HvRS6.2	G-Box	CACGTT	1623	6	-	Pisum sativum	cis-acting regulatory element involved in light responsiveness
HvRS6.2	ABRE	ACGTG	1624	5	+	Arabidopsis thaliana	cis-acting element involved in the abscisic acid responsiveness
HvRS6.2	P-box	CCTTTTG	1654	7	-	Oryza sativa	gibberellin-responsive element
HvRS6.2	ABRE	ACGTG	1706	5	-	Arabidopsis thaliana	cis-acting element involved in the abscisic acid responsiveness
HvRS6.2	G-Box	CACGTT	1706	6	+	Pisum sativum	cis-acting regulatory element involved in light responsiveness
HvRS6.2	GCN4_motif	TGAGTCA	1751	7	+	Oryza sativa	cis-regulatory element involved in endosperm expression
HvRS6.2	TCA-element	CCATCTTTTT	1816	9	-	Nicotiana tabacum	cis-acting element involved in salicylic acid responsiveness
HvRS6.2	TGA-element	AACGAC	1863	6	+	Brassica oleracea	auxin-responsive element
HvRS6.2	CGTCA-motif	CGTCA	1894	5	+	Hordeum vulgare	cis-acting regulatory element involved in the MeJA-responsiveness
HvRS6.2	GARE-motif	TCTGTTG	1943	7	-	Brassica oleracea	gibberellin-responsive element
